# Supplementary material for: Factors associated with the leftover rate of side dishes in Japanese school lunches
Source: PLoS One. 2024 Feb 26;19(2):e0298691. doi: 10.1371/journal.pone.0298691 (PMC10896521; doi:10.1371/journal.pone.0298691)
Supplement: S1 Table — (XLSX) [file pone.0298691.s002.xlsx]

## Sheet: S-1Leftovers of sd 
	Table S-1 Daily leftovers statistics of side dish containers of primary or jounior high school delivered from communal kitchen A.
	Leftover in side dish conteiner			Number of containers	Mean	SD	median	25th percentile	75th percentile
	Whole schools
	Main dish	leftover rate	(%)	1310	9.9	10.5	6.7	1.9	14.8
		leftover weight	( g/person)	1310	6.11	6.61	3.9	1.2	9.02
		leftover weight	(kg/school)	1310	3.21	3.87	1.91	0.55	4.78
	Soup and stew	leftover rate	(%)	2130	11.3	8.3	10.3	5	16.2
		leftover weight	( g/person)	2130	21.35	15.78	19.39	9.49	30.6
		leftover weight	(kg/school)	2130	11.8	10.37	9.82	3.96	16.85
	Vegetable	leftover rate	(%)	1996	19.2	14.1	17.2	9.2	26.9
		leftover weight	( g/person)	1996	10.96	8.07	9.85	5.23	15.33
		leftover weight	(kg/school)	1996	5.96	4.97	5.07	2.13	8.56
	Primary school
	Main dish	leftover rate	(%)	410	10.4	12.1	6.5	0	16.7
		leftover weight	( g/person)	410	6.47	7.6	3.83	0	10.25
		leftover weight	(kg/school)	410	2.54	3.29	1.15	0	4.13
	Soup and stew	leftover rate	(%)	650	9.1	8.6	7.4	2.1	14.2
		leftover weight	( g/person)	650	17.1	16.33	13.93	3.94	26.73
		leftover weight	(kg/school)	650	6.61	6.67	5.09	0.29	10.97
	Vegetable	leftover rate	(%)	617	15.6	15.5	12.1	2.4	24
		leftover weight	( g/person)	617	8.85	8.85	6.8	1.35	13.51
		leftover weight	(kg/school)	617	3.48	3.8	2.53	0.12	5.5
	Junior high school
	Main dish	leftover rate	(%)	900	9.6	9.8	6.7	2.3	13.9
		leftover weight	( g/person)	900	5.94	6.11	3.92	1.4	8.49
		leftover weight	(kg/school)	900	3.52	4.07	2.21	0.76	5.05
	Soup and stew	leftover rate	(%)	1480	12.3	8	11.4	6.3	17
		leftover weight	( g/person)	1480	23.21	15.17	21.27	11.83	32.15
		leftover weight	(kg/school)	1480	14.08	10.88	11.75	5.79	19.72
	Vegetable	leftover rate	(%)	1379	20.8	13.1	19	11.5	28.2
		leftover weight	( g/person)	1379	11.91	7.51	10.79	6.53	16.04
		leftover weight	(kg/school)	1379	7.08	5.03	6.22	3.4	9.69
