# Supplementary material for: Factors associated with the leftover rate of side dishes in Japanese school lunches
Source: PLoS One. 2024 Feb 26;19(2):e0298691. doi: 10.1371/journal.pone.0298691 (PMC10896521; doi:10.1371/journal.pone.0298691)
Supplement: S2 Table — (XLSX) [file pone.0298691.s003.xlsx]

## Sheet: S-2contents of vsd
	Table S-2 Examples of leftover vegetable dishes and content delivered from communal kitchen A.
	(1) Dressed cabbage (cabbage, Japanese mustard spinach, carrot)
	(2) Sauteed vegetables (cabbage, carrot, green bell pepper and corn)
	(3) Chinese salad (cabbage, Japanese mustard spinach, Jew's ear mushroom and carrot)
	(4) Simmered kiriboshi-daikon (thinly sliced and dried strips of root, carrot, deep-fried tofu, shiitake mushroom and string beans)
	(5) Vinegared soybeans and wakame (soybeans, cabbage, carrots and wakame seaweed)
	(6) Sauteed vegetables (cabbage, carrot, corn and pea)
	(7) Salad with hijiki (hijiki seaweed, dried shirasu, cabbage and carrot)
	(8) Dressed wakame stem (wakame stem seaweed, cabbage, komatsuna, carrot and shirasu-boshi)
	(9) Sauteed kiriboshi-daikon and baby sardines (thinly sliced and dried strips of root, carrot, shiitake mushroom, pea shoots, shirasu-boshi)
	(10) Simmered vegetables (soybeans, burdock root, konnyaku, carrot, fried fish paste and lotus root)
	(11) Vinegared kombu (kombu seaweed, cucumber, cabbage, carrot)
	(12) Scrambled chicken and root vegetables (chicken, burdock, carrot, konnyaku, shiitake mushroom, string beans)
