# Supplementary material for: Factors associated with the leftover rate of side dishes in Japanese school lunches
Source: PLoS One. 2024 Feb 26;19(2):e0298691. doi: 10.1371/journal.pone.0298691 (PMC10896521; doi:10.1371/journal.pone.0298691)
Supplement: S3 Table — (XLSX) [file pone.0298691.s004.xlsx]

## Sheet: S-3 Nutr score Mean
		Table S-3 Leftover rates of side dish containers and nutrition values of primary or jounior high school delivered from communal kitchen A in June and November.																						パーセンタイル 75
						Primary School			Junior high school
		Leftover rate of side dish conteiner			Number of containers	Mean	SD		Number of containers	Mean	SD
		Main dish	(%)		132	8.47	8.88		288	7.99	8.42
		Soup and stew	(%)		230	15.6	15.08		480	11.67	8.48
		Vegetable	(%)		224	9.79	10.92		467	21.45	13.09
				Nutritional refernce values	Served				Consumed
					Mean	SD	% adequacy		Mean	SD	% adequacy
		Primary School (230 sets of school lunch side dishes)
		Energy	(kcal)	230	195.99	44.92	85.213		173	42	75.2174
		Protein	(g)	15.5	14.02	9	90.4516		11.1	3	71.6129
		Fat	(g)	9.9	8.4	3.67	84.8485		7.5	3.3	75.7576
		Fiber	(g)	4.1	3.12	0.82	76.0976		2.7	0.8	65.8537
		Ca	(mg)	94.6	86.93	44.68	91.8922		73	39.4	77.167
		Mg	(mg)	14.1	45.24	13.75	320.851		38.1	11.6	270.213
		Fe	(mg)	2.2	1.33	0.52	60.4545		1.1	0.4	50
		Zn	(mg)	0.1	1.1	0.37	1100		1	0.4	1000
		Vitamin A	(RAE)	108.4	158.95	54.3	146.633		132.4	46.1	122.14
		Vitamin B1	(mg)	0.06	0.2	0.13	-		0.2	0.1	-
		Vitamin B2	(mg)	0.06	0.18	0.05	300		0.2	0.1	333.333
		Vitamin C	(mg)	15.8	24.6	7.44	155.696		20.9	7.3	132.278
		Salt	(g)	1.9	1.66	0.41	87.3684		1.5	0.4	78.9474
		Junior high school (480 sets of school lunch side dishes)
		Energy	(kcal)	318	245	57	77.044		218	52	68.5535
		Protein	(g)	20.8	16	4	76.9231		14.2	3.4	68.2692
		Fat	(g)	14.2	10.9	4.4	76.7606		9.8	4.1	69.0141
		Fiber	(g)	5.8	3.8	1	65.5172		3.2	0.9	55.1724
		Ca	(mg)	206.6	110.2	60.6	53.3398		93.5	55.6	45.2565
		Mg	(mg)	73.1	56.5	16.5	77.2914		48.3	14	66.0739
		Fe	(mg)	2.7	1.7	0.6	62.963		1.5	0.5	55.5556
		Zn	(mg)	0.8	1.4	0.4	175		1.3	0.4	162.5
		Vitamin A	(RAE)	200.4	190	64	94.8104		156.9	59.4	78.2934
		Vitamin B1	(mg)	0.06	0.19	0.15	-		0.2	0.2	-
		Vitamin B2	(mg)	0.25	0.21	0.1	84		0.2	0.1	80
		Vitamin C	(mg)	20.8	29	8.8	139.423		24.1	8.3	115.865
		Salt	(g)	2.2	2	0.5	22.7273		1.8	0.4	81.8182
		Nutritional standard averages for side dishes (indicated per side dish per person) were calculated from the School Lunch Practice Standards (Ministry of Education, Culture, Sports, Science and Technology). These were determined in terms of the percentage of grade composition and the average nutritional composition of staple food, milk, and side ingredients that are not included in the food can (e…
		Nutritional values served for primary or junior high schools were calculated based on 230 or 480 sets of each school lunch side dish menu delivered from communal kitchen A in June and November. Consumed nutritional values were determined by subtracting the amount of leftover from the served amount, based on the percentage of leftovers in each container. SD: standard deviation; RAE: retinol activi…
