# Supplementary material for: Factors associated with the leftover rate of side dishes in Japanese school lunches
Source: PLoS One. 2024 Feb 26;19(2):e0298691. doi: 10.1371/journal.pone.0298691 (PMC10896521; doi:10.1371/journal.pone.0298691)
Supplement: S1 Data — (XLSX) [file pone.0298691.s005.xlsx]

## Sheet: supplementary data(1485)
ID	School No.	leftover rate of vegetable side dish (%)	school type	number of students	number of students per class	no assinment of nutrition teacher	distance for communal kitchen	outside temprature	time elapsed after end of cooking(hour)	side dish seasoning(vinegar)	side dish(beans)	side dish(root)	side dish(green and yellow vegetables)	side dish(seaweed)	side dish(hot or cold)
1	A1	16.2	1	765	29.7083	0	5	21.3	2.81667	1	0	1	0	0	0
2	A2	29.3	1	942	32.7407	1	4	21.3	2.53333	1	0	1	0	0	0
3	A3	33.7	1	656	29.0952	1	6	21.3	2.2	1	0	1	0	0	0
4	A4	20.5	1	769	30.125	1	2	21.3	2.2	1	0	1	0	0	0
5	A5	22.5	1	693	31.4286	1	4	21.3	2.81667	1	0	1	0	0	0
6	B1	14	1	1122	31.1176	0	3	21.3	2.03333	1	0	0	0	0	0
7	B2	33.2	1	645	29	1	3	21.3	2.48333	1	0	0	0	0	0
8	B3	12.7	1	475	27.6875	1	3	21.3	2.93333	1	0	0	0	0	0
9	B4	45.7	1	258	34	1	2	21.3	2.93333	1	0	0	0	0	0
10	B5	16.9	1	607	29.6842	1	1	21.3	2.4	1	0	0	0	0	0
11	B6	16.9	1	357	26.8333	1	1	21.3	2.93333	1	0	0	0	0	0
12	A1	9.9	1	765	29.7083	0	5	23.1	2.8	1	0	1	0	0	0
13	A2	17.2	1	942	32.7407	1	4	23.1	2.5	1	0	1	0	0	0
14	A4	6.3	1	769	30.125	1	2	23.1	2.18333	1	0	1	0	0	0
15	A5	7.9	1	693	31.4286	1	4	23.1	2.8	1	0	1	0	0	0
16	C1	24.9	1	534	29.6471	1	1	23.1	2.53333	1	0	0	0	1	0
17	C2	28.2	1	426	30.2308	1	3	23.1	2.45	1	0	0	0	1	0
18	C3	19.4	1	206	26	1	2	23.1	2.83333	1	0	0	0	1	0
19	C4	5.2	0	436	30.2308	0	2	23.1	2	1	0	0	0	1	0
20	C5	30.1	0	466	33.5385	1	2	23.1	1.91667	1	0	0	0	1	0
21	C6	15.6	0	395	28.0769	1	1	23.1	2.03333	1	0	0	0	1	0
22	C7	38	0	453	32.8462	0	2	23.1	2.58333	1	0	0	0	1	0
23	C8	17.2	0	47	6.8	1	4	23.1	2.41667	1	0	0	0	1	0
24	C9	0	0	19	2.66667	1	1	23.1	1.83333	1	0	0	0	1	0
25	B1	14.2	1	1122	31.1176	0	3	23.1	1.76667	0	0	0	1	0	1
26	B2	10.4	1	645	29	1	3	23.1	2.43333	0	0	0	1	0	1
27	B3	6.9	1	475	27.6875	1	3	23.1	2.85	0	0	0	1	0	1
28	B4	17.4	1	258	34	1	2	23.1	2.85	0	0	0	1	0	1
29	B5	26.5	1	607	29.6842	1	1	23.1	2.35	0	0	0	1	0	1
30	B6	29.8	1	357	26.8333	1	1	23.1	2.85	0	0	0	1	0	1
31	A1	23.3	1	765	29.7083	0	5	23.8	2.81667	1	0	0	0	0	0
32	A2	13	1	942	32.7407	1	4	23.8	2.9	1	0	0	0	0	0
33	A3	19.1	1	656	29.0952	1	6	23.8	2.28333	1	0	0	0	0	0
34	A4	16.8	1	769	30.125	1	2	23.8	2.58333	1	0	0	0	0	0
35	A5	28	1	693	31.4286	1	4	23.8	2.58333	1	0	0	0	0	0
36	C1	33.7	1	534	29.6471	1	1	23.8	2.63333	1	0	0	0	0	1
37	C2	20.9	1	426	30.2308	1	3	23.8	2.55	1	0	0	0	0	1
38	C3	7.7	1	206	26	1	2	23.8	2.78333	1	0	0	0	0	1
39	C4	17.6	0	436	30.2308	0	2	23.8	2.11667	1	0	1	0	0	0
40	C5	17.6	0	466	33.5385	1	2	23.8	2.03333	1	0	1	0	0	0
41	C6	21.7	0	395	28.0769	1	1	23.8	2.13333	1	0	1	0	0	0
42	C7	25.7	0	453	32.8462	0	2	23.8	2.53333	1	0	1	0	0	0
43	C8	27.1	0	47	6.8	1	4	23.8	2.36667	1	0	1	0	0	0
44	C9	25	0	19	2.66667	1	1	23.8	1.95	1	0	1	0	0	0
45	B1	17	1	1122	31.1176	0	3	27.4	2.26667	1	0	0	0	0	1
46	B2	42.3	1	645	29	1	3	27.4	2.48333	1	0	0	0	0	1
47	B3	42.2	1	475	27.6875	1	3	27.4	2.9	1	0	0	0	0	1
48	B4	19.8	1	258	34	1	2	27.4	2.9	1	0	0	0	0	1
49	B5	13.9	1	607	29.6842	1	1	27.4	2.4	1	0	1	0	0	0
50	B6	25.8	1	357	26.8333	1	1	27.4	2.9	1	0	1	0	0	0
51	C1	27.6	1	534	29.6471	1	1	27.4	2.63333	1	0	0	0	0	0
52	C2	41.5	1	426	30.2308	1	3	27.4	2.55	1	0	0	0	0	0
53	C3	14.2	1	206	26	1	2	27.4	2.81667	1	0	0	0	0	0
54	C4	13.1	0	436	30.2308	0	2	27.4	2.06667	1	0	0	0	0	0
55	C5	39.6	0	466	33.5385	1	2	27.4	1.98333	1	0	0	0	0	0
56	C6	20.6	0	395	28.0769	1	1	27.4	2.13333	1	0	0	0	0	0
57	C7	40.2	0	453	32.8462	0	2	27.4	2.56667	1	0	0	0	0	0
58	C8	10.8	0	47	6.8	1	4	27.4	2.4	1	0	0	0	0	0
59	C9	0	0	19	2.66667	1	1	27.4	1.9	1	0	0	0	0	0
60	A1	17.5	1	765	29.7083	0	5	28.2	2.81667	1	0	0	0	0	0
61	A2	33.5	1	942	32.7407	1	4	28.2	2.9	1	0	0	0	0	0
62	A3	43.3	1	656	29.0952	1	6	28.2	2.4	1	0	0	0	0	0
63	A4	26.6	1	769	30.125	1	2	28.2	2.61667	1	0	0	0	0	0
64	A5	23.7	1	693	31.4286	1	4	28.2	2.61667	1	0	0	0	0	0
65	B1	19.9	1	1122	31.1176	0	3	28.2	2.16667	0	0	0	0	0	1
66	B2	20.9	1	645	29	1	3	28.2	2.36667	0	0	0	0	0	1
67	B3	25.2	1	475	27.6875	1	3	28.2	2.75	0	0	0	0	0	1
68	B4	43	1	258	34	1	2	28.2	2.75	0	0	0	0	0	1
69	B5	17.1	1	607	29.6842	1	1	28.2	2.28333	0	0	0	0	0	1
70	B6	54.7	1	357	26.8333	1	1	28.2	2.75	0	0	0	0	0	1
71	B1	14	1	1122	31.1176	0	3	26.1	2.21667	1	1	0	0	1	0
72	B2	34.1	1	645	29	1	3	26.1	2.4	1	1	0	0	1	0
73	B3	37.2	1	475	27.6875	1	3	26.1	2.75	1	1	0	0	1	0
74	B4	21.9	1	258	34	1	2	26.1	2.75	1	1	0	0	1	0
75	B5	9.6	1	607	29.6842	1	1	26.1	2.31667	1	1	0	0	1	0
76	B6	21.6	1	357	26.8333	1	1	26.1	2.75	1	1	0	0	1	0
77	A1	26.1	1	765	29.7083	0	5	26.1	2.66667	0	0	0	0	0	0
78	A2	45.2	1	942	32.7407	1	4	26.1	2.75	0	0	0	0	0	0
79	A3	52.5	1	656	29.0952	1	6	26.1	2.38333	0	0	0	0	0	0
80	A4	34.5	1	769	30.125	1	2	26.1	2.66667	0	0	0	0	0	0
81	A5	36.6	1	693	31.4286	1	4	26.1	2.66667	0	0	0	0	0	0
82	C1	51.2	1	534	29.6471	1	1	27.1	2.6	1	0	0	0	0	0
83	C2	36.8	1	426	30.2308	1	3	27.1	2.51667	1	0	0	0	0	0
84	C3	59.5	1	206	26	1	2	27.1	2.75	1	0	0	0	0	0
85	C4	16.9	0	436	30.2308	0	2	27.1	2.03333	1	0	0	0	0	0
86	C5	62.4	0	466	33.5385	1	2	27.1	1.95	1	0	0	0	0	0
87	C6	38	0	395	28.0769	1	1	27.1	2.1	1	0	0	0	0	0
88	C7	41.2	0	453	32.8462	0	2	27.1	2.5	1	0	0	0	0	0
89	C8	68.3	0	47	6.8	1	4	27.1	2.33333	1	0	0	0	0	0
90	C9	0	0	19	2.66667	1	1	27.1	1.86667	1	0	0	0	0	0
91	B1	13.4	1	1122	31.1176	0	3	27.1	2.16667	0	0	0	0	0	1
92	B2	42.5	1	645	29	1	3	27.1	2.36667	0	0	0	0	0	1
93	B3	18	1	475	27.6875	1	3	27.1	2.75	0	0	0	0	0	1
94	B4	47.6	1	258	34	1	2	27.1	2.75	0	0	0	0	0	1
95	B5	16.9	1	607	29.6842	1	1	27.1	2.28333	0	0	0	0	0	1
96	B6	53.7	1	357	26.8333	1	1	27.1	2.75	0	0	0	0	0	1
97	B1	35.7	1	1122	31.1176	0	3	27.4	2.16667	1	0	1	0	0	0
98	B2	44.5	1	645	29	1	3	27.4	2.41667	1	0	1	0	0	0
99	B3	81.9	1	475	27.6875	1	3	27.4	2.83333	1	0	1	0	0	0
100	B4	46.8	1	258	34	1	2	27.4	2.83333	1	0	1	0	0	0
101	B5	20.1	1	607	29.6842	1	1	27.4	2.33333	1	0	1	0	0	0
102	B6	39.1	1	357	26.8333	1	1	27.4	2.83333	1	0	1	0	0	0
103	C1	46.9	1	534	29.6471	1	1	27.4	2.58333	1	0	0	0	1	0
104	C2	55.3	1	426	30.2308	1	3	27.4	2.5	1	0	0	0	1	0
105	C3	41.9	1	206	26	1	2	27.4	2.78333	1	0	0	0	1	0
106	C4	66.9	0	436	30.2308	0	2	27.4	1.95	1	0	0	0	1	0
107	C5	46.3	0	466	33.5385	1	2	27.4	1.86667	1	0	0	0	1	0
108	C6	46.5	0	395	28.0769	1	1	27.4	2.08333	1	0	0	0	1	0
109	C7	42.3	0	453	32.8462	0	2	27.4	2.53333	1	0	0	0	1	0
110	C8	9.8	0	47	6.8	1	4	27.4	2.36667	1	0	0	0	1	0
111	C9	0	0	19	2.66667	1	1	27.4	1.78333	1	0	0	0	1	0
112	A1	59.3	1	765	29.7083	0	5	27.4	2.61667	0	0	1	0	0	1
113	A2	33.4	1	942	32.7407	1	4	27.4	2.7	0	0	1	0	0	1
114	A3	12.1	1	656	29.0952	1	6	27.4	2.18333	0	0	1	0	0	1
115	A4	25.7	1	769	30.125	1	2	27.4	2.18333	0	0	1	0	0	1
116	A5	27.1	1	693	31.4286	1	4	27.4	2.18333	0	0	1	0	0	1
117	B1	34.3	1	1122	31.1176	0	3	27	2.08333	1	0	0	0	0	0
118	B2	33.4	1	645	29	1	3	27	2.33333	1	0	0	0	0	0
119	B3	41.2	1	475	27.6875	1	3	27	2.75	1	0	0	0	0	0
120	B4	37.6	1	258	34	1	2	27	2.75	1	0	0	0	0	0
121	B5	33.2	1	607	29.6842	1	1	27	2.25	1	0	0	0	0	0
122	B6	47.3	1	357	26.8333	1	1	27	2.75	1	0	0	0	0	0
123	C1	64	1	534	29.6471	1	1	27	2.73333	1	0	0	0	1	0
124	C3	79.5	1	206	26	1	2	27	2.65	1	0	0	0	1	0
125	C4	29.5	0	436	30.2308	0	2	27	2.11667	1	0	0	0	1	0
126	C5	59	0	466	33.5385	1	2	27	2.03333	1	0	0	0	1	0
127	C6	62.4	0	395	28.0769	1	1	27	2.23333	1	0	0	0	1	0
128	C7	55.4	0	453	32.8462	0	2	27	2.4	1	0	0	0	1	0
130	C9	0	0	19	2.66667	1	1	27	1.95	1	0	0	0	1	0
131	B1	15.8	1	1122	31.1176	0	3	24.2	2.5	1	0	0	0	0	0
132	B2	53.5	1	645	29	1	3	24.2	2.75	1	0	0	0	0	0
133	B3	7.7	1	475	27.6875	1	3	24.2	2.83333	1	0	0	0	0	0
134	B4	28.7	1	258	34	1	2	24.2	2.83333	1	0	0	0	0	0
135	B5	10.5	1	607	29.6842	1	1	24.2	2.66667	1	0	0	0	0	0
136	B6	16.3	1	357	26.8333	1	1	24.2	2.83333	1	0	0	0	0	0
137	C1	17	1	534	29.6471	1	1	24.2	2.96667	0	0	0	0	0	1
138	C2	28.8	1	426	30.2308	1	3	24.2	2.88333	0	0	0	0	0	1
139	C3	2	1	206	26	1	2	24.2	2.88333	0	0	0	0	0	1
140	C4	6.2	0	436	30.2308	0	2	24.2	2.26667	0	0	0	0	0	1
141	C5	15.3	0	466	33.5385	1	2	24.2	2.18333	0	0	0	0	0	1
142	C6	10.6	0	395	28.0769	1	1	24.2	2.46667	0	0	0	0	0	1
143	C7	6.5	0	453	32.8462	0	2	24.2	2.63333	0	0	0	0	0	1
144	C8	15	0	47	6.8	1	4	24.2	2.46667	0	0	0	0	0	1
145	B1	49	1	1122	31.1176	0	3	25.6	2.25	0	0	0	0	0	0
146	B2	24.5	1	645	29	1	3	25.6	2.66667	0	0	0	0	0	0
147	B3	68.5	1	475	27.6875	1	3	25.6	2.75	0	0	0	0	0	0
148	B4	57.4	1	258	34	1	2	25.6	2.75	0	0	0	0	0	0
149	B5	70.7	1	607	29.6842	1	1	25.6	2.58333	0	0	0	0	0	0
150	B6	58.1	1	357	26.8333	1	1	25.6	2.75	0	0	0	0	0	0
151	B1	30.4	1	1122	31.1176	0	3	27.3	2.25	1	0	0	0	0	0
152	B2	23.3	1	645	29	1	3	27.3	2.66667	1	0	0	0	0	0
153	B3	28.9	1	475	27.6875	1	3	27.3	2.75	1	0	0	0	0	0
154	B4	47	1	258	34	1	2	27.3	2.75	1	0	0	0	0	0
155	B5	37.4	1	607	29.6842	1	1	27.3	2.58333	1	0	0	0	0	0
156	B6	55.1	1	357	26.8333	1	1	27.3	2.75	1	0	0	0	0	0
157	C1	44.8	1	534	29.6471	1	1	27.3	2.83333	0	0	0	0	0	1
158	C2	81.7	1	426	30.2308	1	3	27.3	2.75	0	0	0	0	0	1
159	C3	45.1	1	206	26	1	2	27.3	2.75	0	0	0	0	0	1
160	C4	33	0	436	30.2308	0	2	27.3	2.36667	0	0	0	0	0	1
161	C5	78.1	0	466	33.5385	1	2	27.3	2.28333	0	0	0	0	0	1
162	C6	8.9	0	395	28.0769	1	1	27.3	2.33333	0	0	0	0	0	1
163	C7	33.3	0	453	32.8462	0	2	27.3	2.5	0	0	0	0	0	1
164	C8	0	0	47	6.8	1	4	27.3	2.33333	0	0	0	0	0	1
165	C9	0	0	19	2.66667	1	1	27.3	2.2	0	0	0	0	0	1
166	A1	36.2	1	765	29.7083	0	5	29.4	2.58333	1	0	0	0	1	0
167	A2	35.3	1	942	32.7407	1	4	29.4	2.66667	1	0	0	0	1	0
168	A3	38.8	1	656	29.0952	1	6	29.4	2	1	0	0	0	1	0
169	A4	28.8	1	769	30.125	1	2	29.4	2.33333	1	0	0	0	1	0
170	A5	23.4	1	693	31.4286	1	4	29.4	2.33333	1	0	0	0	1	0
171	B2	13.5	1	645	29	1	3	29.4	2.5	1	0	1	0	0	1
172	B3	25.6	1	475	27.6875	1	3	29.4	2.83333	1	0	1	0	0	1
173	B4	59.5	1	258	34	1	2	29.4	2.83333	1	0	1	0	0	1
174	B5	12.4	1	607	29.6842	1	1	29.4	2.41667	1	0	1	0	0	1
175	B6	33.6	1	357	26.8333	1	1	29.4	2.83333	1	0	1	0	0	1
176	C1	7.8	1	534	29.6471	1	1	29.4	2.68333	1	0	1	0	0	0
177	C2	39.7	1	426	30.2308	1	3	29.4	2.6	1	0	1	0	0	0
178	C3	17.6	1	206	26	1	2	29.4	2.6	1	0	1	0	0	0
179	C4	45.5	0	436	30.2308	0	2	29.4	2	1	0	1	0	0	0
180	C5	45.5	0	466	33.5385	1	2	29.4	1.91667	1	0	1	0	0	0
181	C6	69.9	0	395	28.0769	1	1	29.4	2.18333	1	0	1	0	0	0
182	C7	19	0	453	32.8462	0	2	29.4	2.35	1	0	1	0	0	0
183	C8	0	0	47	6.8	1	4	29.4	2.18333	1	0	1	0	0	0
184	C9	0	0	19	2.66667	1	1	29.4	1.83333	1	0	1	0	0	0
185	A1	22.5	1	765	29.7083	0	5	31.7	2.58333	1	0	0	0	1	0
186	A2	32	1	942	32.7407	1	4	31.7	2.66667	1	0	0	0	1	0
187	A3	41	1	656	29.0952	1	6	31.7	2.01667	1	0	0	0	1	0
188	A4	17.1	1	769	30.125	1	2	31.7	2.33333	1	0	0	0	1	0
189	A5	18.1	1	693	31.4286	1	4	31.7	2.33333	1	0	0	0	1	0
190	C1	0	1	534	29.6471	1	1	31.7	2.66667	0	0	0	0	0	0
191	C2	15.4	1	426	30.2308	1	3	31.7	2.58333	0	0	0	0	0	0
192	C3	1.2	1	206	26	1	2	31.7	2.58333	0	0	0	0	0	0
193	C4	4.9	0	436	30.2308	0	2	31.7	2	0	0	0	0	0	0
194	C5	13.9	0	466	33.5385	1	2	31.7	1.91667	0	0	0	0	0	0
195	C6	5.4	0	395	28.0769	1	1	31.7	2.16667	0	0	0	0	0	0
196	C7	8.1	0	453	32.8462	0	2	31.7	2.33333	0	0	0	0	0	0
197	C8	31.3	0	47	6.8	1	4	31.7	2.16667	0	0	0	0	0	0
198	C9	0	0	19	2.66667	1	1	31.7	1.83333	0	0	0	0	0	0
199	C1	47.2	1	534	29.6471	1	1	27.6	2.58333	1	0	0	0	0	0
200	C2	56.3	1	426	30.2308	1	3	27.6	2.5	1	0	0	0	0	0
201	C3	39	1	206	26	1	2	27.6	2.5	1	0	0	0	0	0
202	C6	57.1	0	395	28.0769	1	1	27.6	2.08333	1	0	0	0	0	0
203	C9	0	0	19	2.66667	1	1	27.6	2.16667	1	0	0	0	0	0
204	A1	34.8	1	765	29.7083	0	5	27.6	2.75	0	0	0	0	0	1
205	A2	67	1	942	32.7407	1	4	27.6	2.83333	0	0	0	0	0	1
206	A3	49.2	1	656	29.0952	1	6	27.6	1.98333	0	0	0	0	0	1
207	A4	33.1	1	769	30.125	1	2	27.6	2.35	0	0	0	0	0	1
208	A5	43.4	1	693	31.4286	1	4	27.6	2.35	0	0	0	0	0	1
209	A1	10.9	1	765	29.7083	0	5	20.9	2.66667	1	1	0	0	1	0
210	A2	31.6	1	942	32.7407	1	4	20.9	2.75	1	1	0	0	1	0
211	A3	33.9	1	656	29.0952	1	6	20.9	2.15	1	1	0	0	1	0
212	A4	16.2	1	769	30.125	1	2	20.9	2.4	1	1	0	0	1	0
213	A5	20.2	1	693	31.4286	1	4	20.9	2.4	1	1	0	0	1	0
214	C1	39.9	1	534	29.6471	1	1	20.9	2.73333	0	0	0	0	0	0
215	C2	36.9	1	426	30.2308	1	3	20.9	2.65	0	0	0	0	0	0
216	C3	11.5	1	206	26	1	2	20.9	2.65	0	0	0	0	0	0
217	C4	30.3	0	436	30.2308	0	2	20.9	2.08333	0	0	0	0	0	0
218	C5	52.4	0	466	33.5385	1	2	20.9	2	0	0	0	0	0	0
219	C6	35	0	395	28.0769	1	1	20.9	2.23333	0	0	0	0	0	0
220	C9	0	0	19	2.66667	1	1	20.9	1.91667	0	0	0	0	0	0
221	B1	8.6	1	1122	31.1176	0	3	27.9	2.05	1	0	0	0	1	0
222	B2	12.8	1	645	29	1	3	27.9	2.26667	1	0	0	0	1	0
223	B3	14.4	1	475	27.6875	1	3	27.9	2.66667	1	0	0	0	1	0
224	B4	32	1	258	34	1	2	27.9	2.66667	1	0	0	0	1	0
225	B5	7.7	1	607	29.6842	1	1	27.9	2.18333	1	0	0	0	1	0
226	B6	17.3	1	357	26.8333	1	1	27.9	2.66667	1	0	0	0	1	0
227	C2	11.3	1	426	30.2308	1	3	27.9	2.71667	0	0	1	0	0	1
228	C4	10.1	0	436	30.2308	0	2	27.9	2.71667	0	0	1	0	0	1
229	C5	9	0	466	33.5385	1	2	27.9	2.33333	0	0	1	0	0	1
230	C6	9.8	0	395	28.0769	1	1	27.9	2.25	0	0	1	0	0	1
231	C7	22.2	0	453	32.8462	0	2	27.9	2.3	0	0	1	0	0	1
232	C8	9.8	0	47	6.8	1	4	27.9	2.46667	0	0	1	0	0	1
233	A1	15.6	1	765	29.7083	0	5	22.7	2.58333	1	0	0	0	0	0
234	A2	20.3	1	942	32.7407	1	4	22.7	2.66667	1	0	0	0	0	0
235	A3	14	1	656	29.0952	1	6	22.7	2.08333	1	0	0	0	0	0
236	A4	8	1	769	30.125	1	2	22.7	2.36667	1	0	0	0	0	0
237	A5	22.9	1	693	31.4286	1	4	22.7	2.36667	1	0	0	0	0	0
238	B1	3.4	1	1122	31.1176	0	3	22.7	2.16667	1	0	0	0	1	0
239	B2	19.7	1	645	29	1	3	22.7	2.33333	1	0	0	0	1	0
240	B3	7.2	1	475	27.6875	1	3	22.7	2.66667	1	0	0	0	1	0
241	B4	30.5	1	258	34	1	2	22.7	2.66667	1	0	0	0	1	0
242	B5	14.8	1	607	29.6842	1	1	22.7	2.25	1	0	0	0	1	0
243	B6	21.5	1	357	26.8333	1	1	22.7	2.66667	1	0	0	0	1	0
244	B1	17.8	1	1122	31.1176	0	3	29.3	2.2	1	0	0	1	0	0
245	B2	23.3	1	645	29	1	3	29.3	2.58333	1	0	0	1	0	0
246	B3	14.3	1	475	27.6875	1	3	29.3	2.66667	1	0	0	1	0	0
248	B5	19.3	1	607	29.6842	1	1	29.3	2.5	1	0	0	1	0	0
250	C1	30.1	1	534	29.6471	1	1	29.3	2.61667	0	0	0	0	0	1
251	C3	11.3	1	206	26	1	2	29.3	2.53333	0	0	0	0	0	1
252	C4	19.4	0	436	30.2308	0	2	29.3	1.93333	0	0	0	0	0	1
253	C7	29.2	0	453	32.8462	0	2	29.3	2.28333	0	0	0	0	0	1
254	C8	11.3	0	47	6.8	1	4	29.3	2.11667	0	0	0	0	0	1
255	C9	0	0	19	2.66667	1	1	29.3	1.76667	0	0	0	0	0	1
256	A1	13.6	1	765	29.7083	0	5	29.6	2.58333	1	0	0	0	1	0
257	A2	25.2	1	942	32.7407	1	4	29.6	2.66667	1	0	0	0	1	0
259	A4	19	1	769	30.125	1	2	29.6	2.58333	1	0	0	0	1	0
261	B1	22.7	1	1122	31.1176	0	3	29.6	2.23333	0	0	0	0	1	0
262	B2	36.8	1	645	29	1	3	29.6	2.28333	0	0	0	0	1	0
263	B3	19.2	1	475	27.6875	1	3	29.6	2.66667	0	0	0	0	1	0
265	B5	18.2	1	607	29.6842	1	1	29.6	2.2	0	0	0	0	1	0
267	C1	33.1	1	534	29.6471	1	1	29.6	2.16667	0	0	0	0	0	1
268	C3	18.7	1	206	26	1	2	29.6	2.51667	0	0	0	0	0	1
269	C4	15.6	0	436	30.2308	0	2	29.6	2.35	0	0	0	0	0	1
270	C5	32.9	0	466	33.5385	1	2	29.6	2.26667	0	0	0	0	0	1
271	C7	27.2	0	453	32.8462	0	2	29.6	2.26667	0	0	0	0	0	1
272	C8	25.4	0	47	6.8	1	4	29.6	2.1	0	0	0	0	0	1
273	C9	0	0	19	2.66667	1	1	29.6	2.18333	0	0	0	0	0	1
274	A1	5.1	1	765	29.7083	0	5	31.2	2.66667	0	0	1	0	0	1
275	A2	10.3	1	942	32.7407	1	4	31.2	2.75	0	0	1	0	0	1
276	A3	5.6	1	656	29.0952	1	6	31.2	2.33333	0	0	1	0	0	1
277	A4	3.1	1	769	30.125	1	2	31.2	2.66667	0	0	1	0	0	1
278	A5	2.7	1	693	31.4286	1	4	31.2	2.66667	0	0	1	0	0	1
279	C1	23.5	1	534	29.6471	1	1	31.2	2.58333	0	1	0	0	0	0
280	C2	34.6	1	426	30.2308	1	3	31.2	2.5	0	1	0	0	0	0
281	C3	24.4	1	206	26	1	2	31.2	2.5	0	1	0	0	0	0
282	C4	11.7	0	436	30.2308	0	2	31.2	1.85	0	1	0	0	0	0
283	C5	26.2	0	466	33.5385	1	2	31.2	1.76667	0	1	0	0	0	0
284	C6	18	0	395	28.0769	1	1	31.2	2.08333	0	1	0	0	0	0
285	C7	17.6	0	453	32.8462	0	2	31.2	2.25	0	1	0	0	0	0
286	C8	48.8	0	47	6.8	1	4	31.2	2.08333	0	1	0	0	0	0
287	C9	0	0	19	2.66667	1	1	31.2	1.68333	0	1	0	0	0	0
288	B1	18.8	1	1122	31.1176	0	3	32.8	2.08333	0	0	0	0	0	0
289	B2	12.7	1	645	29	1	3	32.8	2.3	0	0	0	0	0	0
290	B3	6.1	1	475	27.6875	1	3	32.8	2.66667	0	0	0	0	0	0
291	B4	25.9	1	258	34	1	2	32.8	2.66667	0	0	0	0	0	0
292	B5	15	1	607	29.6842	1	1	32.8	2.21667	0	0	0	0	0	0
293	B6	18.9	1	357	26.8333	1	1	32.8	2.66667	0	0	0	0	0	0
294	C1	30.1	1	534	29.6471	1	1	32.8	2.66667	0	0	0	0	0	1
295	C2	0	1	426	30.2308	1	3	32.8	2.58333	0	0	0	0	0	1
296	C3	12.2	1	206	26	1	2	32.8	2.58333	0	0	0	0	0	1
297	C4	18.9	0	436	30.2308	0	2	32.8	1.98333	0	0	0	0	0	1
298	C5	35.6	0	466	33.5385	1	2	32.8	1.9	0	0	0	0	0	1
299	C6	31.7	0	395	28.0769	1	1	32.8	2.16667	0	0	0	0	0	1
300	C7	34.1	0	453	32.8462	0	2	32.8	2.33333	0	0	0	0	0	1
301	C8	20.3	0	47	6.8	1	4	32.8	2.16667	0	0	0	0	0	1
302	C9	0	0	19	2.66667	1	1	32.8	1.81667	0	0	0	0	0	1
303	B1	14.9	1	1122	31.1176	0	3	24.2	2.31667	1	0	0	0	0	0
305	B3	12.3	1	475	27.6875	1	3	24.2	2.66667	1	0	0	0	0	0
306	B4	30.3	1	258	34	1	2	24.2	2.66667	1	0	0	0	0	0
307	B5	14.3	1	607	29.6842	1	1	24.2	2.15	1	0	0	0	0	0
308	B6	23.3	1	357	26.8333	1	1	24.2	2.66667	1	0	0	0	0	0
309	A1	46.2	1	765	29.7083	0	5	24.2	2.5	0	0	1	0	0	1
310	A2	54.9	1	942	32.7407	1	4	24.2	2.58333	0	0	1	0	0	1
311	A3	37.9	1	656	29.0952	1	6	24.2	2.13333	0	0	1	0	0	1
312	A4	23.3	1	769	30.125	1	2	24.2	2.33333	0	0	1	0	0	1
313	A5	37.1	1	693	31.4286	1	4	24.2	2.33333	0	0	1	0	0	1
314	C1	25.6	1	534	29.6471	1	1	24.2	2.66667	0	0	0	0	1	0
315	C2	26	1	426	30.2308	1	3	24.2	2.58333	0	0	0	0	1	0
316	C3	5.5	1	206	26	1	2	24.2	2.58333	0	0	0	0	1	0
317	C4	14	0	436	30.2308	0	2	24.2	1.88333	0	0	0	0	1	0
318	C5	34.9	0	466	33.5385	1	2	24.2	1.8	0	0	0	0	1	0
319	C6	23.2	0	395	28.0769	1	1	24.2	2.16667	0	0	0	0	1	0
320	C7	30.2	0	453	32.8462	0	2	24.2	2.33333	0	0	0	0	1	0
321	C8	15.6	0	47	6.8	1	4	24.2	2.16667	0	0	0	0	1	0
322	C9	0	0	19	2.66667	1	1	24.2	1.71667	0	0	0	0	1	0
323	A1	9.4	1	765	29.7083	0	5	28.6	2.58333	1	0	1	0	0	0
324	A2	35.2	1	942	32.7407	1	4	28.6	2.66667	1	0	1	0	0	0
325	A3	30.6	1	656	29.0952	1	6	28.6	2.08333	1	0	1	0	0	0
326	A4	18.4	1	769	30.125	1	2	28.6	2.53333	1	0	1	0	0	0
327	A5	2	1	693	31.4286	1	4	28.6	2.53333	1	0	1	0	0	0
328	B1	17.9	1	1122	31.1176	0	3	28.6	2.16667	1	0	1	0	0	0
329	B2	45.4	1	645	29	1	3	28.6	2.33333	1	0	1	0	0	0
330	B3	22.3	1	475	27.6875	1	3	28.6	2.66667	1	0	1	0	0	0
331	B4	41.9	1	258	34	1	2	28.6	2.66667	1	0	1	0	0	0
332	B5	63.1	1	607	29.6842	1	1	28.6	2.25	1	0	1	0	0	0
333	B6	22.4	1	357	26.8333	1	1	28.6	2.66667	1	0	1	0	0	0
334	C1	62.4	1	534	29.6471	1	1	28.6	2.61667	0	0	0	1	0	1
335	C2	40.5	1	426	30.2308	1	3	28.6	2.53333	0	0	0	1	0	1
336	C3	14.2	1	206	26	1	2	28.6	2.53333	0	0	0	1	0	1
337	C4	39.4	0	436	30.2308	0	2	28.6	2	0	0	0	1	0	1
338	C5	64.1	0	466	33.5385	1	2	28.6	1.91667	0	0	0	1	0	1
339	C6	37.4	0	395	28.0769	1	1	28.6	2.11667	0	0	0	1	0	1
340	C7	60.1	0	453	32.8462	0	2	28.6	2.28333	0	0	0	1	0	1
341	C8	0	0	47	6.8	1	4	28.6	2.11667	0	0	0	1	0	1
342	C9	0	0	19	2.66667	1	1	28.6	1.83333	0	0	0	1	0	1
343	B1	21.9	1	1122	31.1176	0	3	26.8	2.13333	1	0	1	0	0	0
344	B2	7.1	1	645	29	1	3	26.8	2.33333	1	0	1	0	0	0
345	B3	12.2	1	475	27.6875	1	3	26.8	2.66667	1	0	1	0	0	0
346	B4	30.8	1	258	34	1	2	26.8	2.66667	1	0	1	0	0	0
347	B5	21.6	1	607	29.6842	1	1	26.8	2.25	1	0	1	0	0	0
348	B6	12.3	1	357	26.8333	1	1	26.8	2.66667	1	0	1	0	0	0
349	A1	23	1	765	29.7083	0	5	27.7	2.5	1	0	1	0	0	0
350	A2	13.7	1	942	32.7407	1	4	27.7	2.58333	1	0	1	0	0	0
351	A3	26.9	1	656	29.0952	1	6	27.7	1.96667	1	0	1	0	0	0
352	A4	9.5	1	769	30.125	1	2	27.7	2.21667	1	0	1	0	0	0
353	A5	17.3	1	693	31.4286	1	4	27.7	2.21667	1	0	1	0	0	0
354	C1	15.5	1	534	29.6471	1	1	27.7	2.58333	1	0	1	0	0	0
355	C2	13.2	1	426	30.2308	1	3	27.7	2.5	1	0	1	0	0	0
356	C3	7.1	1	206	26	1	2	27.7	2.5	1	0	1	0	0	0
357	C4	16.1	0	436	30.2308	0	2	27.7	1.91667	1	0	1	0	0	0
358	C5	21.1	0	466	33.5385	1	2	27.7	1.83333	1	0	1	0	0	0
359	C6	13.9	0	395	28.0769	1	1	27.7	2.08333	1	0	1	0	0	0
360	C7	11.6	0	453	32.8462	0	2	27.7	2.25	1	0	1	0	0	0
361	C8	0	0	47	6.8	1	4	27.7	2.08333	1	0	1	0	0	0
362	C9	0	0	19	2.66667	1	1	27.7	1.75	1	0	1	0	0	0
363	B1	19.4	1	1122	31.1176	0	3	27.7	2.05	0	0	0	1	0	1
364	B2	67.2	1	645	29	1	3	27.7	2.33333	0	0	0	1	0	1
365	B3	8.4	1	475	27.6875	1	3	27.7	2.61667	0	0	0	1	0	1
366	B4	39.5	1	258	34	1	2	27.7	2.61667	0	0	0	1	0	1
367	B5	83.8	1	607	29.6842	1	1	27.7	2.25	0	0	0	1	0	1
368	B6	9.2	1	357	26.8333	1	1	27.7	2.61667	0	0	0	1	0	1
369	A1	18.1	1	765	29.7083	0	5	28.7	2.58333	1	0	1	0	0	0
370	A2	16.8	1	942	32.7407	1	4	28.7	2.33333	1	0	1	0	0	0
371	A3	15.6	1	656	29.0952	1	6	28.7	1.98333	1	0	1	0	0	0
372	A4	22.5	1	769	30.125	1	2	28.7	2.25	1	0	1	0	0	0
373	A5	11.4	1	693	31.4286	1	4	28.7	2.25	1	0	1	0	0	0
374	C2	0	1	426	30.2308	1	3	26.8	2.58333	1	0	1	0	0	0
375	C4	15.5	0	436	30.2308	0	2	26.8	1.96667	1	0	1	0	0	0
376	C5	24.9	0	466	33.5385	1	2	26.8	1.88333	1	0	1	0	0	0
377	C6	47.9	0	395	28.0769	1	1	26.8	2.16667	1	0	1	0	0	0
378	C7	26.5	0	453	32.8462	0	2	26.8	2.33333	1	0	1	0	0	0
379	C8	0	0	47	6.8	1	4	26.8	2.16667	1	0	1	0	0	0
382	A3	27.9	1	656	29.0952	1	6	27.8	2.18333	0	0	0	0	0	1
383	A4	30.9	1	769	30.125	1	2	27.8	2.43333	0	0	0	0	0	1
384	A5	55	1	693	31.4286	1	4	27.8	2.43333	0	0	0	0	0	1
385	C1	22.9	1	534	29.6471	1	1	27.8	2.55	0	0	0	1	0	0
386	C2	58.2	1	426	30.2308	1	3	27.8	2.46667	0	0	0	1	0	0
387	C3	0	1	206	26	1	2	27.8	2.46667	0	0	0	1	0	0
388	C4	32.3	0	436	30.2308	0	2	27.8	1.88333	0	0	0	1	0	0
389	C5	10.9	0	466	33.5385	1	2	27.8	1.8	0	0	0	1	0	0
390	C6	26	0	395	28.0769	1	1	27.8	2.05	0	0	0	1	0	0
391	C7	25.3	0	453	32.8462	0	2	27.8	2.21667	0	0	0	1	0	0
392	C8	10.6	0	47	6.8	1	4	27.8	2.05	0	0	0	1	0	0
393	C9	0	0	19	2.66667	1	1	27.8	1.71667	0	0	0	1	0	0
394	B1	9.2	1	1122	31.1176	0	3	26.8	2.06667	1	0	0	0	1	0
395	B2	9.7	1	645	29	1	3	26.8	2.25	1	0	0	0	1	0
396	B3	11.5	1	475	27.6875	1	3	26.8	2.65	1	0	0	0	1	0
397	B4	25.1	1	258	34	1	2	26.8	2.65	1	0	0	0	1	0
398	B5	14.2	1	607	29.6842	1	1	26.8	2.16667	1	0	0	0	1	0
399	B6	14.6	1	357	26.8333	1	1	26.8	2.65	1	0	0	0	1	0
400	A1	11	1	765	29.7083	0	5	26.8	2.58333	0	0	0	0	0	1
401	A2	38.6	1	942	32.7407	1	4	26.8	2.66667	0	0	0	0	0	1
402	A3	23.5	1	656	29.0952	1	6	26.8	2	0	0	0	0	0	1
403	A4	32.6	1	769	30.125	1	2	26.8	2.41667	0	0	0	0	0	1
404	A5	27.9	1	693	31.4286	1	4	26.8	2.41667	0	0	0	0	0	1
405	C1	41	1	534	29.6471	1	1	26.8	2.56667	0	0	0	0	1	0
406	C2	48.1	1	426	30.2308	1	3	26.8	2.48333	0	0	0	0	1	0
407	C3	18.9	1	206	26	1	2	26.8	2.48333	0	0	0	0	1	0
408	C4	9.1	0	436	30.2308	0	2	26.8	1.96667	0	0	0	0	1	0
409	C5	42.2	0	466	33.5385	1	2	26.8	1.88333	0	0	0	0	1	0
410	C6	36.2	0	395	28.0769	1	1	26.8	2.06667	0	0	0	0	1	0
411	C7	21.4	0	453	32.8462	0	2	26.8	2.23333	0	0	0	0	1	0
412	C8	70.5	0	47	6.8	1	4	26.8	2.06667	0	0	0	0	1	0
413	C9	0	0	19	2.66667	1	1	26.8	1.8	0	0	0	0	1	0
414	A1	16.9	1	765	29.7083	0	5	28.7	2.5	1	1	0	0	0	0
415	A2	31.1	1	942	32.7407	1	4	28.7	2.4	1	1	0	0	0	0
416	A3	34.2	1	656	29.0952	1	6	28.7	2.05	1	1	0	0	0	0
417	A4	16.6	1	769	30.125	1	2	28.7	2.31667	1	1	0	0	0	0
418	A5	15.1	1	693	31.4286	1	4	28.7	2.31667	1	1	0	0	0	0
419	B1	51.8	1	1122	31.1176	0	3	28.7	2.28333	0	0	1	0	0	1
420	B2	12	1	645	29	1	3	28.7	2.58333	0	0	1	0	0	1
421	B3	3.6	1	475	27.6875	1	3	28.7	2.66667	0	0	1	0	0	1
422	B4	5.5	1	258	34	1	2	28.7	2.66667	0	0	1	0	0	1
423	B5	1.1	1	607	29.6842	1	1	28.7	2.11667	0	0	1	0	0	1
424	B6	2.7	1	357	26.8333	1	1	28.7	2.66667	0	0	1	0	0	1
425	C1	20.3	1	534	29.6471	1	1	28.7	2.61667	0	0	0	0	0	1
426	C2	35.4	1	426	30.2308	1	3	28.7	2.53333	0	0	0	0	0	1
427	C3	17.2	1	206	26	1	2	28.7	2.53333	0	0	0	0	0	1
428	C4	9.7	0	436	30.2308	0	2	28.7	1.85	0	0	0	0	0	1
429	C5	36.2	0	466	33.5385	1	2	28.7	1.76667	0	0	0	0	0	1
430	C6	27.1	0	395	28.0769	1	1	28.7	2.11667	0	0	0	0	0	1
431	C7	27.6	0	453	32.8462	0	2	28.7	2.28333	0	0	0	0	0	1
432	C8	16.9	0	47	6.8	1	4	28.7	2.11667	0	0	0	0	0	1
433	C9	0	0	19	2.66667	1	1	28.7	1.68333	0	0	0	0	0	1
434	C1	24.8	1	534	29.6471	1	1	32	2.58333	1	0	0	0	0	0
435	C2	27.6	1	426	30.2308	1	3	32	2.5	1	0	0	0	0	0
436	C3	20.6	1	206	26	1	2	32	2.5	1	0	0	0	0	0
437	C4	27.2	0	436	30.2308	0	2	32	1.96667	1	0	0	0	0	0
438	C5	24.2	0	466	33.5385	1	2	32	1.88333	1	0	0	0	0	0
439	C6	13	0	395	28.0769	1	1	32	2.08333	1	0	0	0	0	0
440	C7	19.8	0	453	32.8462	0	2	32	2.25	1	0	0	0	0	0
441	C8	43.4	0	47	6.8	1	4	32	2.08333	1	0	0	0	0	0
442	C9	0	0	19	2.66667	1	1	32	1.8	1	0	0	0	0	0
443	A1	29.6	1	765	29.7083	0	5	32	2.66667	0	0	0	0	0	1
444	A2	29.7	1	942	32.7407	1	4	32	2.75	0	0	0	0	0	1
445	A3	25.7	1	656	29.0952	1	6	32	2	0	0	0	0	0	1
446	A4	20.1	1	769	30.125	1	2	32	2.33333	0	0	0	0	0	1
447	A5	36.2	1	693	31.4286	1	4	32	2.31667	0	0	0	0	0	1
453	C1	30.9	1	534	29.6471	1	1	29	2.58333	1	0	0	0	0	0
454	C2	39.1	1	426	30.2308	1	3	29	2.5	1	0	0	0	0	0
455	C3	7.3	1	206	26	1	2	29	2.5	1	0	0	0	0	0
456	C4	6.3	0	436	30.2308	0	2	29	2	1	0	0	0	0	0
457	C5	26.5	0	466	33.5385	1	2	29	1.91667	1	0	0	0	0	0
458	C6	13.5	0	395	28.0769	1	1	29	2.08333	1	0	0	0	0	0
459	C7	21.4	0	453	32.8462	0	2	29	2.25	1	0	0	0	0	0
460	C8	54.6	0	47	6.8	1	4	29	2.08333	1	0	0	0	0	0
461	C9	0	0	19	2.66667	1	1	29	1.83333	1	0	0	0	0	0
462	B1	16.4	1	1122	31.1176	0	3	29	2.08333	0	0	1	0	0	1
463	B2	44.4	1	645	29	1	3	29	2.16667	0	0	1	0	0	1
464	B3	34.4	1	475	27.6875	1	3	29	2.85	0	0	1	0	0	1
465	B4	58.8	1	258	34	1	2	29	2.85	0	0	1	0	0	1
466	B5	24.1	1	607	29.6842	1	1	29	2.08333	0	0	1	0	0	1
467	B6	47.9	1	357	26.8333	1	1	29	2.85	0	0	1	0	0	1
468	A1	40.8	1	765	29.7083	0	5	29.6	2.58333	1	0	0	1	0	0
469	A2	29.1	1	942	32.7407	1	4	29.6	2.66667	1	0	0	1	0	0
470	A3	30.3	1	656	29.0952	1	6	29.6	2	1	0	0	1	0	0
471	A4	16.2	1	769	30.125	1	2	29.6	2.33333	1	0	0	1	0	0
472	A5	37.5	1	693	31.4286	1	4	29.6	2.33333	1	0	0	1	0	0
473	B1	22.9	1	1122	31.1176	0	3	29.6	2.06667	0	0	0	0	0	1
474	B2	32.7	1	645	29	1	3	29.6	2.31667	0	0	0	0	0	1
475	B3	23.1	1	475	27.6875	1	3	29.6	2.76667	0	0	0	0	0	1
477	B5	30.3	1	607	29.6842	1	1	29.6	2.23333	0	0	0	0	0	1
478	B6	35.3	1	357	26.8333	1	1	29.6	2.76667	0	0	0	0	0	1
479	C1	38.6	1	534	29.6471	1	1	30.4	2.5	1	0	0	0	1	0
480	C2	26.9	1	426	30.2308	1	3	30.4	2.41667	1	0	0	0	1	0
481	C3	31.9	1	206	26	1	2	30.4	2.41667	1	0	0	0	1	0
482	C4	25.4	0	436	30.2308	0	2	30.4	1.83333	1	0	0	0	1	0
483	C5	12	0	466	33.5385	1	2	30.4	1.75	1	0	0	0	1	0
484	C6	22.3	0	395	28.0769	1	1	30.4	2	1	0	0	0	1	0
485	C7	17.7	0	453	32.8462	0	2	30.4	2.16667	1	0	0	0	1	0
486	C8	0	0	47	6.8	1	4	30.4	2	1	0	0	0	1	0
487	C9	0	0	19	2.66667	1	1	30.4	1.66667	1	0	0	0	1	0
488	A1	36.3	1	765	29.7083	0	5	30.4	2.5	0	0	0	0	0	0
489	A2	18.4	1	942	32.7407	1	4	30.4	2.58333	0	0	0	0	0	0
490	A3	27.9	1	656	29.0952	1	6	30.4	1.98333	0	0	0	0	0	0
491	A4	19.4	1	769	30.125	1	2	30.4	2.25	0	0	0	0	0	0
492	A5	30.8	1	693	31.4286	1	4	30.4	2.25	0	0	0	0	0	0
493	B1	21	1	1122	31.1176	0	3	30.4	2	0	0	0	0	0	1
494	B2	22.9	1	645	29	1	3	30.4	2.26667	0	0	0	0	0	1
495	B3	22.3	1	475	27.6875	1	3	30.4	2.66667	0	0	0	0	0	1
496	B4	40.4	1	258	34	1	2	30.4	2.66667	0	0	0	0	0	1
497	B5	14.2	1	607	29.6842	1	1	30.4	2.18333	0	0	0	0	0	1
498	B6	17.9	1	357	26.8333	1	1	30.4	2.66667	0	0	0	0	0	1
499	B1	14	1	1122	31.1176	0	3	29.2	2.16667	1	1	0	0	0	0
500	B2	27.2	1	645	29	1	3	29.2	2.38333	1	1	0	0	0	0
502	B4	28.5	1	258	34	1	2	29.2	2.73333	1	1	0	0	0	0
503	B5	12.2	1	607	29.6842	1	1	29.2	2.3	1	1	0	0	0	0
504	B6	21.3	1	357	26.8333	1	1	29.2	2.73333	1	1	0	0	0	0
505	A1	19.9	1	765	29.7083	0	5	29.2	2.33333	0	0	0	0	0	1
508	A4	13.4	1	769	30.125	1	2	29.2	2.33333	0	0	0	0	0	1
509	A5	25.5	1	693	31.4286	1	4	29.2	2.33333	0	0	0	0	0	1
510	C1	10	1	534	29.6471	1	1	29.2	2.66667	0	0	1	0	0	1
511	C2	5.2	1	426	30.2308	1	3	29.2	2.58333	0	0	1	0	0	1
512	C3	2.9	1	206	26	1	2	29.2	2.58333	0	0	1	0	0	1
513	C4	13.1	0	436	30.2308	0	2	29.2	2	0	0	1	0	0	1
514	C5	23.2	0	466	33.5385	1	2	29.2	1.91667	0	0	1	0	0	1
515	C6	12.3	0	395	28.0769	1	1	29.2	2.16667	0	0	1	0	0	1
516	C7	3.8	0	453	32.8462	0	2	29.2	2.33333	0	0	1	0	0	1
517	C8	0	0	47	6.8	1	4	29.2	2.16667	0	0	1	0	0	1
518	C9	0	0	19	2.66667	1	1	29.2	1.83333	0	0	1	0	0	1
519	C1	5.7	1	534	29.6471	1	1	29	2.58333	1	0	0	0	0	0
520	C2	0.9	1	426	30.2308	1	3	29	2.5	1	0	0	0	0	0
521	C3	1.8	1	206	26	1	2	29	2.5	1	0	0	0	0	0
522	C4	1	0	436	30.2308	0	2	29	1.91667	1	0	0	0	0	0
523	C5	1	0	466	33.5385	1	2	29	1.83333	1	0	0	0	0	0
524	C6	6.7	0	395	28.0769	1	1	29	2.08333	1	0	0	0	0	0
525	C7	1	0	453	32.8462	0	2	29	2.25	1	0	0	0	0	0
526	C8	0	0	47	6.8	1	4	29	2.08333	1	0	0	0	0	0
527	C9	0	0	19	2.66667	1	1	29	1.75	1	0	0	0	0	0
528	A1	18.1	1	765	29.7083	0	5	29	2.58333	0	0	0	0	0	0
531	A4	18.6	1	769	30.125	1	2	29	2.3	0	0	0	0	0	0
532	A5	12.4	1	693	31.4286	1	4	29	2.3	0	0	0	0	0	0
533	B1	21.2	1	1122	31.1176	0	3	29	2.18333	0	0	0	0	0	1
534	B2	16	1	645	29	1	3	29	2.4	0	0	0	0	0	1
536	B4	49.6	1	258	34	1	2	29	2.71667	0	0	0	0	0	1
537	B5	31.6	1	607	29.6842	1	1	29	2.31667	0	0	0	0	0	1
538	B6	27.6	1	357	26.8333	1	1	29	2.71667	0	0	0	0	0	1
539	A1	13.2	1	765	29.7083	0	5	32.3	2.58333	1	0	0	0	0	0
540	A2	25.6	1	942	32.7407	1	4	32.3	2.66667	1	0	0	0	0	0
541	A3	43	1	656	29.0952	1	6	32.3	2.05	1	0	0	0	0	0
542	A4	22.8	1	769	30.125	1	2	32.3	2.3	1	0	0	0	0	0
543	A5	22.5	1	693	31.4286	1	4	32.3	2.3	1	0	0	0	0	0
544	B1	8.7	1	1122	31.1176	0	3	32.3	2.18333	1	0	0	0	1	0
545	B2	11.3	1	645	29	1	3	32.3	2.4	1	0	0	0	1	0
546	B3	17.6	1	475	27.6875	1	3	32.3	2.71667	1	0	0	0	1	0
547	B4	24.7	1	258	34	1	2	32.3	2.71667	1	0	0	0	1	0
548	B5	11.2	1	607	29.6842	1	1	32.3	2.31667	1	0	0	0	1	0
549	B6	14	1	357	26.8333	1	1	32.3	2.71667	1	0	0	0	1	0
550	C1	40.4	1	534	29.6471	1	1	32.3	2.58333	0	0	1	0	0	1
551	C2	51	1	426	30.2308	1	3	32.3	2.5	0	0	1	0	0	1
552	C3	13.2	1	206	26	1	2	32.3	2.5	0	0	1	0	0	1
553	C4	16.7	0	436	30.2308	0	2	32.3	1.91667	0	0	1	0	0	1
554	C5	48.2	0	466	33.5385	1	2	32.3	1.83333	0	0	1	0	0	1
555	C6	37.2	0	395	28.0769	1	1	32.3	2.08333	0	0	1	0	0	1
556	C7	23.2	0	453	32.8462	0	2	32.3	2.25	0	0	1	0	0	1
557	C8	17.4	0	47	6.8	1	4	32.3	2.08333	0	0	1	0	0	1
558	C9	0	0	19	2.66667	1	1	32.3	1.75	0	0	1	0	0	1
559	B1	10.6	1	1122	31.1176	0	3	29.5	2.41667	1	0	0	0	0	0
560	B2	20.6	1	645	29	1	3	29.5	2.63333	1	0	0	0	0	0
562	B4	27.4	1	258	34	1	2	29.5	2.88333	1	0	0	0	0	0
563	B5	10.8	1	607	29.6842	1	1	29.5	2.71667	1	0	0	0	0	0
564	B6	20.5	1	357	26.8333	1	1	29.5	2.88333	1	0	0	0	0	0
565	A1	25.2	1	765	29.7083	0	5	29.5	2.66667	0	0	0	0	0	1
566	A2	36.2	1	942	32.7407	1	4	29.5	2.5	0	0	0	0	0	1
567	A3	34.3	1	656	29.0952	1	6	29.5	2.16667	0	0	0	0	0	1
568	A4	16.6	1	769	30.125	1	2	29.5	2.41667	0	0	0	0	0	1
569	A5	30	1	693	31.4286	1	4	29.5	2.16667	0	0	0	0	0	1
570	C2	23.5	1	426	30.2308	1	3	28.4	2.78333	1	0	0	0	0	0
571	C4	4.9	0	436	30.2308	0	2	28.4	2.33333	1	0	0	0	0	0
572	C5	34.2	0	466	33.5385	1	2	28.4	2.25	1	0	0	0	0	0
573	C6	18	0	395	28.0769	1	1	28.4	2.08333	1	0	0	0	0	0
574	C7	20.1	0	453	32.8462	0	2	28.4	2.53333	1	0	0	0	0	0
575	C8	5.3	0	47	6.8	1	4	28.4	2.36667	1	0	0	0	0	0
576	C9	0	0	19	2.66667	1	1	28.4	2.16667	1	0	0	0	0	0
577	B1	13.4	1	1122	31.1176	0	3	28.4	2.2	0	1	0	0	1	1
578	B2	18	1	645	29	1	3	28.4	2.75	0	1	0	0	1	1
579	B3	19.3	1	475	27.6875	1	3	28.4	2.55	0	1	0	0	1	1
580	B4	24.4	1	258	34	1	2	28.4	2.83333	0	1	0	0	1	1
581	B5	15.2	1	607	29.6842	1	1	28.4	2.38333	0	1	0	0	1	1
582	B6	17.6	1	357	26.8333	1	1	28.4	2.55	0	1	0	0	1	1
583	C1	32.3	1	534	29.6471	1	1	25.5	2.6	0	0	0	0	0	1
584	C2	36.6	1	426	30.2308	1	3	25.5	2.51667	0	0	0	0	0	1
585	C3	12.6	1	206	26	1	2	25.5	2.51667	0	0	0	0	0	1
586	C4	14.2	0	436	30.2308	0	2	25.5	1.91667	0	0	0	0	0	1
587	C5	37.7	0	466	33.5385	1	2	25.5	1.83333	0	0	0	0	0	1
588	C6	38.6	0	395	28.0769	1	1	25.5	1.66667	0	0	0	0	0	1
589	C7	29.1	0	453	32.8462	0	2	25.5	2.26667	0	0	0	0	0	1
590	C8	21.3	0	47	6.8	1	4	25.5	2.1	0	0	0	0	0	1
591	C9	0	0	19	2.66667	1	1	25.5	1.75	0	0	0	0	0	1
592	C1	16.1	1	534	29.6471	1	1	30.9	2.75	1	0	0	0	0	0
593	C2	15	1	426	30.2308	1	3	30.9	2.66667	1	0	0	0	0	0
594	C3	20.4	1	206	26	1	2	30.9	2.66667	1	0	0	0	0	0
595	C4	9.9	0	436	30.2308	0	2	30.9	2.18333	1	0	0	0	0	0
596	C5	13.6	0	466	33.5385	1	2	30.9	2.1	1	0	0	0	0	0
597	C6	14.5	0	395	28.0769	1	1	30.9	1.93333	1	0	0	0	0	0
598	C7	31.7	0	453	32.8462	0	2	30.9	2.41667	1	0	0	0	0	0
599	C8	18	0	47	6.8	1	4	30.9	2.25	1	0	0	0	0	0
600	C9	0	0	19	2.66667	1	1	30.9	2.01667	1	0	0	0	0	0
601	A1	22.7	1	765	29.7083	0	5	30.9	2.75	0	1	0	0	1	1
602	A2	23.1	1	942	32.7407	1	4	30.9	2.63333	0	1	0	0	1	1
603	A3	39.7	1	656	29.0952	1	6	30.9	2.15	0	1	0	0	1	1
604	A4	20.4	1	769	30.125	1	2	30.9	2.15	0	1	0	0	1	1
605	A5	20.1	1	693	31.4286	1	4	30.9	2.55	0	1	0	0	1	1
606	B1	11.5	1	1122	31.1176	0	3	30.9	2.5	0	0	0	0	0	0
607	B2	1.2	1	645	29	1	3	30.9	2.91667	0	0	0	0	0	0
608	B3	12.8	1	475	27.6875	1	3	30.9	3	0	0	0	0	0	0
609	B4	32.6	1	258	34	1	2	30.9	2.75	0	0	0	0	0	0
610	B5	13.5	1	607	29.6842	1	1	30.9	2.33333	0	0	0	0	0	0
611	B6	32.5	1	357	26.8333	1	1	30.9	2.75	0	0	0	0	0	0
612	A1	12.5	1	765	29.7083	0	5	29.3	2.63333	1	0	0	0	0	0
613	A2	25.4	1	942	32.7407	1	4	29.3	2.58333	1	0	0	0	0	0
614	A3	36.2	1	656	29.0952	1	6	29.3	2	1	0	0	0	0	0
615	A4	14.4	1	769	30.125	1	2	29.3	2.18333	1	0	0	0	0	0
616	A5	18.7	1	693	31.4286	1	4	29.3	2.18333	1	0	0	0	0	0
617	C1	23.2	1	534	29.6471	1	1	29.3	2.66667	0	1	0	0	1	1
618	C2	19.5	1	426	30.2308	1	3	29.3	2.58333	0	1	0	0	1	1
619	C3	5	1	206	26	1	2	29.3	2.58333	0	1	0	0	1	1
620	C4	10.8	0	436	30.2308	0	2	29.3	2.05	0	1	0	0	1	1
621	C5	26.4	0	466	33.5385	1	2	29.3	1.96667	0	1	0	0	1	1
622	C6	26.4	0	395	28.0769	1	1	29.3	1.8	0	1	0	0	1	1
623	C7	25	0	453	32.8462	0	2	29.3	2.33333	0	1	0	0	1	1
624	C8	10.6	0	47	6.8	1	4	29.3	2.16667	0	1	0	0	1	1
625	C9	0	0	19	2.66667	1	1	29.3	1.88333	0	1	0	0	1	1
626	A1	15.8	1	765	29.7083	0	5	27.8	2.61667	0	0	0	0	0	1
627	A2	30.9	1	942	32.7407	1	4	27.8	2.46667	0	0	0	0	0	1
628	A3	42.1	1	656	29.0952	1	6	27.8	2.16667	0	0	0	0	0	1
629	A4	13.5	1	769	30.125	1	2	27.8	2.41667	0	0	0	0	0	1
630	A5	25.6	1	693	31.4286	1	4	27.8	2.16667	0	0	0	0	0	1
631	C1	23.4	1	534	29.6471	1	1	28.8	2.91667	0	0	0	0	0	0
632	C2	19.8	1	426	30.2308	1	3	28.8	2.83333	0	0	0	0	0	0
633	C3	61.8	1	206	26	1	2	28.8	2.83333	0	0	0	0	0	0
634	C4	9.5	0	436	30.2308	0	2	28.8	2.25	0	0	0	0	0	0
635	C5	34.6	0	466	33.5385	1	2	28.8	2.16667	0	0	0	0	0	0
636	C6	34.8	0	395	28.0769	1	1	28.8	2	0	0	0	0	0	0
637	C7	34.3	0	453	32.8462	0	2	28.8	2.58333	0	0	0	0	0	0
638	C8	5.4	0	47	6.8	1	4	28.8	2.41667	0	0	0	0	0	0
639	C9	0	0	19	2.66667	1	1	28.8	2.08333	0	0	0	0	0	0
640	B1	12.8	1	1122	31.1176	0	3	29.1	2.13333	0	0	0	0	0	1
641	B2	19	1	645	29	1	3	29.1	2.86667	0	0	0	0	0	1
642	B3	12.2	1	475	27.6875	1	3	29.1	2.95	0	0	0	0	0	1
644	B5	33.9	1	607	29.6842	1	1	29.1	2.31667	0	0	0	0	0	1
645	B6	32.5	1	357	26.8333	1	1	29.1	2.13333	0	0	0	0	0	1
646	C1	33.3	1	534	29.6471	1	1	27.9	2.71667	0	1	1	0	0	1
647	C2	30.5	1	426	30.2308	1	3	27.9	2.63333	0	1	1	0	0	1
648	C3	6.5	1	206	26	1	2	27.9	2.63333	0	1	1	0	0	1
649	C4	15.2	0	436	30.2308	0	2	27.9	2.03333	0	1	1	0	0	1
650	C5	43.1	0	466	33.5385	1	2	27.9	1.95	0	1	1	0	0	1
651	C6	24.5	0	395	28.0769	1	1	27.9	1.78333	0	1	1	0	0	1
652	C7	7.2	0	453	32.8462	0	2	27.9	2.38333	0	1	1	0	0	1
653	C8	12.2	0	47	6.8	1	4	27.9	2.21667	0	1	1	0	0	1
654	C9	0	0	19	2.66667	1	1	27.9	1.86667	0	1	1	0	0	1
655	A1	17.7	1	765	29.7083	0	5	31	2.5	0	1	1	0	0	1
656	A2	31.4	1	942	32.7407	1	4	31	2.41667	0	1	1	0	0	1
657	A3	32.6	1	656	29.0952	1	6	31	1.91667	0	1	1	0	0	1
658	A4	22.9	1	769	30.125	1	2	31	1.91667	0	1	1	0	0	1
659	A5	20.2	1	693	31.4286	1	4	31	2.33333	0	1	1	0	0	1
660	B1	11.2	1	1122	31.1176	0	3	31	2.46667	0	0	0	0	0	0
661	B2	24.8	1	645	29	1	3	31	2.63333	0	0	0	0	0	0
662	B3	9.2	1	475	27.6875	1	3	31	2.71667	0	0	0	0	0	0
663	B4	20.2	1	258	34	1	2	31	2.93333	0	0	0	0	0	0
664	B5	10.5	1	607	29.6842	1	1	31	2.3	0	0	0	0	0	0
665	B6	24.1	1	357	26.8333	1	1	31	2.93333	0	0	0	0	0	0
666	C1	28.7	1	534	29.6471	1	1	32	2.41667	1	0	0	0	1	0
667	C2	28.7	1	426	30.2308	1	3	32	2.33333	1	0	0	0	1	0
668	C3	13.8	1	206	26	1	2	32	2.33333	1	0	0	0	1	0
669	C4	6.2	0	436	30.2308	0	2	32	1.58333	1	0	0	0	1	0
670	C5	27.7	0	466	33.5385	1	2	32	1.5	1	0	0	0	1	0
671	C6	22	0	395	28.0769	1	1	32	1.33333	1	0	0	0	1	0
672	C7	27.6	0	453	32.8462	0	2	32	2.08333	1	0	0	0	1	0
673	C8	0	0	47	6.8	1	4	32	1.91667	1	0	0	0	1	0
674	C9	0	0	19	2.66667	1	1	32	1.41667	1	0	0	0	1	0
675	B1	6.1	1	1122	31.1176	0	3	32	2	0	0	1	0	0	1
676	B2	28.9	1	645	29	1	3	32	2.66667	0	0	1	0	0	1
677	B3	40.5	1	475	27.6875	1	3	32	2.41667	0	0	1	0	0	1
678	B4	36.1	1	258	34	1	2	32	2.41667	0	0	1	0	0	1
679	B5	12.3	1	607	29.6842	1	1	32	1.83333	0	0	1	0	0	1
680	B6	19.4	1	357	26.8333	1	1	32	2.75	0	0	1	0	0	1
681	C4	9.1	0	436	30.2308	0	2	32.6	2.15	0	0	0	0	0	0
682	C5	25.9	0	466	33.5385	1	2	32.6	2.06667	0	0	0	0	0	0
683	C6	14.1	0	395	28.0769	1	1	32.6	1.9	0	0	0	0	0	0
684	C7	15.2	0	453	32.8462	0	2	32.6	2.55	0	0	0	0	0	0
685	C8	0	0	47	6.8	1	4	32.6	2.38333	0	0	0	0	0	0
686	C9	0	0	19	2.66667	1	1	32.6	1.98333	0	0	0	0	0	0
687	C4	12.1	0	436	30.2308	0	2	28.1	1.98333	0	0	1	0	0	1
688	C5	25.7	0	466	33.5385	1	2	28.1	1.9	0	0	1	0	0	1
689	C6	23.8	0	395	28.0769	1	1	28.1	1.73333	0	0	1	0	0	1
690	C7	41.3	0	453	32.8462	0	2	28.1	2.16667	0	0	1	0	0	1
691	C8	6.1	0	47	6.8	1	4	28.1	2	0	0	1	0	0	1
692	C9	0	0	19	2.66667	1	1	28.1	1.81667	0	0	1	0	0	1
693	B1	16.9	1	1122	31.1176	0	3	26.7	2.5	1	0	0	0	0	0
694	B2	34.4	1	645	29	1	3	26.7	2.41667	1	0	0	0	0	0
695	B3	18.7	1	475	27.6875	1	3	26.7	2.73333	1	0	0	0	0	0
696	B4	28.4	1	258	34	1	2	26.7	2.91667	1	0	0	0	0	0
697	B5	16.3	1	607	29.6842	1	1	26.7	2.56667	1	0	0	0	0	0
698	B6	21.5	1	357	26.8333	1	1	26.7	2.91667	1	0	0	0	0	0
699	A1	24.1	1	765	29.7083	0	5	30.1	2.83333	1	0	0	0	1	0
700	A2	30.7	1	942	32.7407	1	4	30.1	2.61667	1	0	0	0	1	0
701	A3	34.2	1	656	29.0952	1	6	30.1	2.21667	1	0	0	0	1	0
702	A4	23.7	1	769	30.125	1	2	30.1	2.21667	1	0	0	0	1	0
703	A5	17.8	1	693	31.4286	1	4	30.1	2.83333	1	0	0	0	1	0
704	B1	5.1	1	1122	31.1176	0	3	30.1	2.46667	1	1	0	0	1	0
705	B2	25	1	645	29	1	3	30.1	2.83333	1	1	0	0	1	0
706	B3	21.5	1	475	27.6875	1	3	30.1	2.7	1	1	0	0	1	0
707	B4	26.1	1	258	34	1	2	30.1	2.91667	1	1	0	0	1	0
708	B5	18.3	1	607	29.6842	1	1	30.1	2.3	1	1	0	0	1	0
709	B6	29	1	357	26.8333	1	1	30.1	2.91667	1	1	0	0	1	0
710	A1	20.2	1	765	29.7083	0	5	31.6	2.91667	1	0	0	0	0	0
711	A2	29.3	1	942	32.7407	1	4	31.6	2.41667	1	0	0	0	0	0
712	A3	36.4	1	656	29.0952	1	6	31.6	1.95	1	0	0	0	0	0
713	A4	26.7	1	769	30.125	1	2	31.6	1.95	1	0	0	0	0	0
714	A5	33.7	1	693	31.4286	1	4	31.6	2.91667	1	0	0	0	0	0
715	C1	25.5	1	534	29.6471	1	1	31.6	2.08333	0	0	0	0	0	1
716	C2	38.6	1	426	30.2308	1	3	31.6	2	0	0	0	0	0	1
717	C3	11.8	1	206	26	1	2	31.6	2	0	0	0	0	0	1
718	B1	17	1	1122	31.1176	0	3	33.6	2.3	1	0	0	1	0	0
719	B2	39.8	1	645	29	1	3	33.6	2.5	1	0	0	1	0	0
720	B3	21.1	1	475	27.6875	1	3	33.6	2.83333	1	0	0	1	0	0
721	B4	47.9	1	258	34	1	2	33.6	2.83333	1	0	0	1	0	0
722	B5	27.8	1	607	29.6842	1	1	33.6	2.41667	1	0	0	1	0	0
723	B6	16.8	1	357	26.8333	1	1	33.6	2.83333	1	0	0	1	0	0
724	C1	29.3	1	534	29.6471	1	1	33.6	2.4	0	0	0	0	0	1
725	C2	28.3	1	426	30.2308	1	3	33.6	2.31667	0	0	0	0	0	1
726	C3	11.9	1	206	26	1	2	33.6	2.31667	0	0	0	0	0	1
727	C4	7.9	0	436	30.2308	0	2	33.6	2.01667	0	0	0	0	0	1
728	C5	13.2	0	466	33.5385	1	2	33.6	1.93333	0	0	0	0	0	1
729	C6	24.3	0	395	28.0769	1	1	33.6	1.76667	0	0	0	0	0	1
730	C7	24	0	453	32.8462	0	2	33.6	2.06667	0	0	0	0	0	1
731	C8	6.5	0	47	6.8	1	4	33.6	1.9	0	0	0	0	0	1
732	C9	0	0	19	2.66667	1	1	33.6	1.85	0	0	0	0	0	1
733	A1	19.7	1	765	29.7083	0	5	33	2.75	0	0	0	0	0	0
734	A2	22	1	942	32.7407	1	4	33	2.83333	0	0	0	0	0	0
735	A3	2.8	1	656	29.0952	1	6	33	2.25	0	0	0	0	0	0
736	A4	6.2	1	769	30.125	1	2	33	2.25	0	0	0	0	0	0
737	A5	8.6	1	693	31.4286	1	4	33	3.25	0	0	0	0	0	0
738	A1	25.6	1	765	29.7083	0	5	32	2.56667	0	0	0	0	0	1
739	A2	30.2	1	942	32.7407	1	4	32	2.41667	0	0	0	0	0	1
740	A3	18.2	1	656	29.0952	1	6	32	1.95	0	0	0	0	0	1
741	A4	9.8	1	769	30.125	1	2	32	1.95	0	0	0	0	0	1
742	A5	12.8	1	693	31.4286	1	4	32	2.33333	0	0	0	0	0	1
743	C1	45.5	1	534	29.6471	1	1	32	2.75	0	0	0	1	0	0
744	C2	35.1	1	426	30.2308	1	3	32	2.66667	0	0	0	1	0	0
745	C3	8.7	1	206	26	1	2	32	2.66667	0	0	0	1	0	0
746	C4	23.4	0	436	30.2308	0	2	32	2.08333	0	0	0	1	0	0
747	C5	52.5	0	466	33.5385	1	2	32	2	0	0	0	1	0	0
748	C6	56.4	0	395	28.0769	1	1	32	1.83333	0	0	0	1	0	0
749	C7	23.6	0	453	32.8462	0	2	32	2.41667	0	0	0	1	0	0
750	C8	10.6	0	47	6.8	1	4	32	2.25	0	0	0	1	0	0
751	C9	0	0	19	2.66667	1	1	32	1.91667	0	0	0	1	0	0
752	A1	29.8	1	765	29.7083	0	5	33.2	3.08333	0	0	0	1	0	0
753	A2	40.8	1	942	32.7407	1	4	33.2	2.66667	0	0	0	1	0	0
754	A3	27.5	1	656	29.0952	1	6	33.2	2.33333	0	0	0	1	0	0
755	A4	19.5	1	769	30.125	1	2	33.2	2.33333	0	0	0	1	0	0
756	A5	28.2	1	693	31.4286	1	4	33.2	2.58333	0	0	0	1	0	0
757	B1	8.9	1	1122	31.1176	0	3	33.2	2.78333	0	0	0	0	0	1
758	B2	27.8	1	645	29	1	3	33.2	2.31667	0	0	0	0	0	1
759	B3	20.3	1	475	27.6875	1	3	33.2	2.78333	0	0	0	0	0	1
760	B4	34.9	1	258	34	1	2	33.2	2.78333	0	0	0	0	0	1
761	B5	21.4	1	607	29.6842	1	1	33.2	1.88333	0	0	0	0	0	1
762	B6	30.3	1	357	26.8333	1	1	33.2	2.78333	0	0	0	0	0	1
763	A2	11.9	1	942	32.7407	1	4	36	2.91667	1	0	0	0	0	0
764	A3	31.8	1	656	29.0952	1	6	36	2.58333	1	0	0	0	0	0
765	A4	8.7	1	769	30.125	1	2	36	2.58333	1	0	0	0	0	0
766	A5	10.9	1	693	31.4286	1	4	36	2.83333	1	0	0	0	0	0
767	B1	11.5	1	1122	31.1176	0	3	36	2.78333	0	0	0	0	0	0
770	B4	31.8	1	258	34	1	2	36	2.85	0	0	0	0	0	0
771	B5	21	1	607	29.6842	1	1	36	2.68333	0	0	0	0	0	0
772	B6	24.2	1	357	26.8333	1	1	36	2.85	0	0	0	0	0	0
773	C1	20.7	1	534	29.6471	1	1	36	2.53333	0	0	0	0	0	1
774	C2	20.6	1	426	30.2308	1	3	36	2.18333	0	0	0	0	0	1
775	C3	9.9	1	206	26	1	2	36	2.45	0	0	0	0	0	1
776	C4	5.2	0	436	30.2308	0	2	36	2.01667	0	0	0	0	0	1
777	C5	25.3	0	466	33.5385	1	2	36	1.93333	0	0	0	0	0	1
778	C6	18.7	0	395	28.0769	1	1	36	1.76667	0	0	0	0	0	1
779	C7	10.8	0	453	32.8462	0	2	36	2.2	0	0	0	0	0	1
780	C8	28.4	0	47	6.8	1	4	36	2.03333	0	0	0	0	0	1
781	C9	0	0	19	2.66667	1	1	36	1.85	0	0	0	0	0	1
784	A3	20.6	1	656	29.0952	1	6	36.1	2.16667	1	0	0	0	0	0
785	A4	14	1	769	30.125	1	2	36.1	2.16667	1	0	0	0	0	0
786	A5	14.1	1	693	31.4286	1	4	36.1	2.58333	1	0	0	0	0	0
787	C1	37	1	534	29.6471	1	1	36.1	2.08333	1	0	1	0	0	0
788	C2	22.5	1	426	30.2308	1	3	36.1	2	1	0	1	0	0	0
789	C3	33.7	1	206	26	1	2	36.1	2.61667	1	0	1	0	0	0
790	C4	6.2	0	436	30.2308	0	2	36.1	1.83333	1	0	1	0	0	0
791	C5	23.3	0	466	33.5385	1	2	36.1	2.36667	1	0	1	0	0	0
792	C6	14.9	0	395	28.0769	1	1	36.1	1.58333	1	0	1	0	0	0
793	C7	6.8	0	453	32.8462	0	2	36.1	2.36667	1	0	1	0	0	0
794	C8	15	0	47	6.8	1	4	36.1	2.2	1	0	1	0	0	0
795	C9	0	0	19	2.66667	1	1	36.1	1.66667	1	0	1	0	0	0
796	A1	13	1	765	29.7083	0	5	35	2.53333	0	0	0	0	0	1
798	A3	20.2	1	656	29.0952	1	6	35	2.35	0	0	0	0	0	1
799	A4	8.3	1	769	30.125	1	2	35	2.35	0	0	0	0	0	1
800	A5	13.3	1	693	31.4286	1	4	35	2.53333	0	0	0	0	0	1
801	C1	32	1	534	29.6471	1	1	35	2.11667	0	0	0	0	0	0
802	C2	8.7	1	426	30.2308	1	3	35	2.03333	0	0	0	0	0	0
803	C3	4.5	1	206	26	1	2	35	2.46667	0	0	0	0	0	0
804	C4	9.5	0	436	30.2308	0	2	35	1.86667	0	0	0	0	0	0
805	C5	24.4	0	466	33.5385	1	2	35	2.21667	0	0	0	0	0	0
806	C6	11.4	0	395	28.0769	1	1	35	1.61667	0	0	0	0	0	0
807	C7	16.2	0	453	32.8462	0	2	35	2.21667	0	0	0	0	0	0
808	C8	43.9	0	47	6.8	1	4	35	2.05	0	0	0	0	0	0
809	C9	0	0	19	2.66667	1	1	35	1.7	0	0	0	0	0	0
810	B1	5.7	1	1122	31.1176	0	3	30	2.25	1	0	0	0	0	0
811	B2	21	1	645	29	1	3	30	2.5	1	0	0	0	0	0
812	B3	4.3	1	475	27.6875	1	3	30	2.58333	1	0	0	0	0	0
813	B4	19.6	1	258	34	1	2	30	2.58333	1	0	0	0	0	0
814	B5	9.3	1	607	29.6842	1	1	30	2.08333	1	0	0	0	0	0
815	B6	28.7	1	357	26.8333	1	1	30	2.58333	1	0	0	0	0	0
816	C1	12.8	1	534	29.6471	1	1	30	2.38333	1	0	1	0	0	1
817	C2	27.6	1	426	30.2308	1	3	30	2.3	1	0	1	0	0	1
818	C3	15.6	1	206	26	1	2	30	2.45	1	0	1	0	0	1
819	C4	8.9	0	436	30.2308	0	2	30	2.13333	1	0	1	0	0	1
820	C5	34.4	0	466	33.5385	1	2	30	2.2	1	0	1	0	0	1
821	C6	24	0	395	28.0769	1	1	30	2.03333	1	0	1	0	0	1
822	C7	43.8	0	453	32.8462	0	2	30	2.2	1	0	1	0	0	1
823	C8	11	0	47	6.8	1	4	30	2.03333	1	0	1	0	0	1
824	C9	0	0	19	2.66667	1	1	30	1.96667	1	0	1	0	0	1
825	C1	38.5	1	534	29.6471	1	1	29.9	2.5	1	0	0	0	0	0
826	C2	9.8	1	426	30.2308	1	3	29.9	2.05	1	0	0	0	0	0
827	C3	5.7	1	206	26	1	2	29.9	2.41667	1	0	0	0	0	0
828	C4	7.4	0	436	30.2308	0	2	29.9	1.88333	1	0	0	0	0	0
829	C5	25.1	0	466	33.5385	1	2	29.9	1.8	1	0	0	0	0	0
830	C6	12.3	0	395	28.0769	1	1	29.9	2	1	0	0	0	0	0
831	C7	12.6	0	453	32.8462	0	2	29.9	2.16667	1	0	0	0	0	0
832	C8	7.8	0	47	6.8	1	4	29.9	2	1	0	0	0	0	0
833	C9	0	0	19	2.66667	1	1	29.9	1.71667	1	0	0	0	0	0
834	A1	32.4	1	765	29.7083	0	5	29.9	2.5	0	0	1	0	0	1
836	A3	36.7	1	656	29.0952	1	6	29.9	2.15	0	0	1	0	0	1
837	A4	30.9	1	769	30.125	1	2	29.9	2.15	0	0	1	0	0	1
838	A5	17.6	1	693	31.4286	1	4	29.9	2.5	0	0	1	0	0	1
839	A1	21.5	1	765	29.7083	0	5	32.3	2.83333	1	1	0	0	1	0
841	A3	34.4	1	656	29.0952	1	6	32.3	2.5	1	1	0	0	1	0
843	A5	22.2	1	693	31.4286	1	4	32.3	2.83333	1	1	0	0	1	0
844	A1	16.5	1	765	29.7083	0	5	31.8	2.5	1	0	1	0	0	0
845	A2	23.6	1	942	32.7407	1	4	31.8	2.58333	1	0	1	0	0	0
846	A3	22.4	1	656	29.0952	1	6	31.8	2.23333	1	0	1	0	0	0
848	A5	22.1	1	693	31.4286	1	4	31.8	2.28333	1	0	1	0	0	0
849	B1	4.5	1	1122	31.1176	0	3	31.8	2.08333	0	0	1	0	0	0
850	B2	40.9	1	645	29	1	3	31.8	2.55	0	0	1	0	0	0
851	B3	12.7	1	475	27.6875	1	3	31.8	2.08333	0	0	1	0	0	0
852	B4	15.4	1	258	34	1	2	31.8	2.63333	0	0	1	0	0	0
853	B5	29.8	1	607	29.6842	1	1	31.8	1.91667	0	0	1	0	0	0
854	B6	20.5	1	357	26.8333	1	1	31.8	2.63333	0	0	1	0	0	0
855	C1	29.2	1	534	29.6471	1	1	31.8	2.58333	0	0	1	1	0	1
856	C2	26.8	1	426	30.2308	1	3	31.8	2.1	0	0	1	1	0	1
857	C4	30.3	0	436	30.2308	0	2	31.8	1.93333	0	0	1	1	0	1
858	C5	40.7	0	466	33.5385	1	2	31.8	1.85	0	0	1	1	0	1
859	C6	31	0	395	28.0769	1	1	31.8	2.08333	0	0	1	1	0	1
860	C7	42.3	0	453	32.8462	0	2	31.8	2.25	0	0	1	1	0	1
861	C8	15.2	0	47	6.8	1	4	31.8	2.08333	0	0	1	1	0	1
862	C9	0	0	19	2.66667	1	1	31.8	1.76667	0	0	1	1	0	1
863	A1	24.7	1	765	29.7083	0	5	27.7	2.58333	0	0	1	0	0	0
864	A2	37.1	1	942	32.7407	1	4	27.7	2.66667	0	0	1	0	0	0
865	A3	30	1	656	29.0952	1	6	27.7	1.95	0	0	1	0	0	0
866	A4	19.8	1	769	30.125	1	2	27.7	1.95	0	0	1	0	0	0
867	A5	18.6	1	693	31.4286	1	4	27.7	2.25	0	0	1	0	0	0
868	B1	14.2	1	1122	31.1176	0	3	25.9	2.15	0	0	0	0	0	0
870	B3	10.6	1	475	27.6875	1	3	25.9	2.15	0	0	0	0	0	0
871	B4	29.9	1	258	34	1	2	25.9	2.55	0	0	0	0	0	0
872	B5	19	1	607	29.6842	1	1	25.9	1.98333	0	0	0	0	0	0
874	C1	29	1	534	29.6471	1	1	25.9	2.58333	0	0	0	0	0	0
875	C2	25.2	1	426	30.2308	1	3	25.9	2.08333	0	0	0	0	0	0
876	C3	14.8	1	206	26	1	2	25.9	2.5	0	0	0	0	0	0
877	C4	12	0	436	30.2308	0	2	25.9	1.91667	0	0	0	0	0	0
878	C5	32	0	466	33.5385	1	2	25.9	2.25	0	0	0	0	0	0
879	C6	25	0	395	28.0769	1	1	25.9	1.66667	0	0	0	0	0	0
880	C7	24.3	0	453	32.8462	0	2	25.9	2.25	0	0	0	0	0	0
881	C8	7.1	0	47	6.8	1	4	25.9	2.08333	0	0	0	0	0	0
882	C9	0	0	19	2.66667	1	1	25.9	1.75	0	0	0	0	0	0
883	B1	14.1	1	1122	31.1176	0	3	26.5	2	0	0	0	0	0	0
884	B2	23.8	1	645	29	1	3	26.5	2.16667	0	0	0	0	0	0
885	B3	17.6	1	475	27.6875	1	3	26.5	2.25	0	0	0	0	0	0
886	B4	26.5	1	258	34	1	2	26.5	2.58333	0	0	0	0	0	0
887	B5	19	1	607	29.6842	1	1	26.5	1.83333	0	0	0	0	0	0
888	B6	25.8	1	357	26.8333	1	1	26.5	2.58333	0	0	0	0	0	0
889	C1	28.8	1	534	29.6471	1	1	26.5	2.5	0	0	0	0	0	0
890	C2	28	1	426	30.2308	1	3	26.5	2.41667	0	0	0	0	0	0
891	C3	15.5	1	206	26	1	2	26.5	2.41667	0	0	0	0	0	0
892	C4	12.3	0	436	30.2308	0	2	26.5	1.83333	0	0	0	0	0	0
893	C5	49.8	0	466	33.5385	1	2	26.5	1.75	0	0	0	0	0	0
894	C6	31.6	0	395	28.0769	1	1	26.5	1.58333	0	0	0	0	0	0
895	C7	24.5	0	453	32.8462	0	2	26.5	2.16667	0	0	0	0	0	0
896	C8	4.1	0	47	6.8	1	4	26.5	2	0	0	0	0	0	0
897	C9	0	0	19	2.66667	1	1	26.5	1.66667	0	0	0	0	0	0
898	B1	13.8	1	1122	31.1176	0	3	28.4	2	1	0	0	0	0	0
899	B2	9	1	645	29	1	3	28.4	2.46667	1	0	0	0	0	0
900	B3	20.7	1	475	27.6875	1	3	28.4	2	1	0	0	0	0	0
901	B4	19.4	1	258	34	1	2	28.4	2.58333	1	0	0	0	0	0
902	B5	10.2	1	607	29.6842	1	1	28.4	2.38333	1	0	0	0	0	0
903	B6	25.2	1	357	26.8333	1	1	28.4	2.58333	1	0	0	0	0	0
904	C1	19.5	1	534	29.6471	1	1	28.4	2.58333	0	0	0	0	0	0
905	C2	13	1	426	30.2308	1	3	28.4	2.5	0	0	0	0	0	0
906	C3	2.5	1	206	26	1	2	28.4	2.5	0	0	0	0	0	0
907	C4	11.9	0	436	30.2308	0	2	28.4	1.9	0	0	0	0	0	0
908	C5	21.8	0	466	33.5385	1	2	28.4	1.81667	0	0	0	0	0	0
909	C6	10.8	0	395	28.0769	1	1	28.4	1.65	0	0	0	0	0	0
910	C7	10.9	0	453	32.8462	0	2	28.4	2.25	0	0	0	0	0	0
911	C8	0	0	47	6.8	1	4	28.4	2.08333	0	0	0	0	0	0
912	C9	0	0	19	2.66667	1	1	28.4	1.73333	0	0	0	0	0	0
913	A1	22.1	1	765	29.7083	0	5	29.9	2.5	0	0	0	0	0	0
914	A2	34.8	1	942	32.7407	1	4	29.9	2.31667	0	0	0	0	0	0
915	A3	36.7	1	656	29.0952	1	6	29.9	1.95	0	0	0	0	0	0
916	A4	21	1	769	30.125	1	2	29.9	1.95	0	0	0	0	0	0
917	A5	22.4	1	693	31.4286	1	4	29.9	2.5	0	0	0	0	0	0
918	C1	23.4	1	534	29.6471	1	1	29.9	2.58333	0	0	0	0	0	0
919	C2	16.2	1	426	30.2308	1	3	29.9	2.5	0	0	0	0	0	0
920	C3	5.5	1	206	26	1	2	29.9	2.5	0	0	0	0	0	0
921	C4	13.4	0	436	30.2308	0	2	29.9	1.95	0	0	0	0	0	0
922	C5	27.9	0	466	33.5385	1	2	29.9	1.86667	0	0	0	0	0	0
923	C6	23.4	0	395	28.0769	1	1	29.9	1.7	0	0	0	0	0	0
924	C7	24.7	0	453	32.8462	0	2	29.9	2.25	0	0	0	0	0	0
925	C8	9	0	47	6.8	1	4	29.9	2.08333	0	0	0	0	0	0
926	C9	0	0	19	2.66667	1	1	29.9	1.78333	0	0	0	0	0	0
927	A1	23.7	1	765	29.7083	0	5	29.6	2.28333	0	0	0	0	0	0
928	A2	27.1	1	942	32.7407	1	4	29.6	2.28333	0	0	0	0	0	0
929	A3	21.4	1	656	29.0952	1	6	29.6	1.88333	0	0	0	0	0	0
930	A4	12.7	1	769	30.125	1	2	29.6	1.88333	0	0	0	0	0	0
931	A5	16.3	1	693	31.4286	1	4	29.6	2.2	0	0	0	0	0	0
932	B1	17.7	1	1122	31.1176	0	3	29.6	1.95	0	0	0	0	0	0
933	B2	27.3	1	645	29	1	3	29.6	2.2	0	0	0	0	0	0
934	B3	29.9	1	475	27.6875	1	3	29.6	2.28333	0	0	0	0	0	0
935	B4	29.9	1	258	34	1	2	29.6	2.61667	0	0	0	0	0	0
936	B5	23.4	1	607	29.6842	1	1	29.6	1.78333	0	0	0	0	0	0
937	B6	26	1	357	26.8333	1	1	29.6	2.61667	0	0	0	0	0	0
938	C1	19.2	1	534	29.6471	1	1	31	2.08333	1	0	0	0	0	0
939	C2	24.7	1	426	30.2308	1	3	31	2.45	1	0	0	0	0	0
940	C3	15.8	1	206	26	1	2	31	2.45	1	0	0	0	0	0
941	C4	26.5	0	436	30.2308	0	2	31	1.83333	1	0	0	0	0	0
942	C5	18.5	0	466	33.5385	1	2	31	2.2	1	0	0	0	0	0
943	C6	21.7	0	395	28.0769	1	1	31	1.58333	1	0	0	0	0	0
944	C7	8.1	0	453	32.8462	0	2	31	2.2	1	0	0	0	0	0
945	C8	3.4	0	47	6.8	1	4	31	2.03333	1	0	0	0	0	0
946	C9	0	0	19	2.66667	1	1	31	1.66667	1	0	0	0	0	0
947	A1	7.5	1	765	29.7083	0	5	31	2.58333	0	0	0	0	0	0
948	A2	14.2	1	942	32.7407	1	4	31	2.66667	0	0	0	0	0	0
949	A3	20	1	656	29.0952	1	6	31	1.98333	0	0	0	0	0	0
950	A4	5.6	1	769	30.125	1	2	31	1.98333	0	0	0	0	0	0
951	A5	8.4	1	693	31.4286	1	4	31	2.28333	0	0	0	0	0	0
952	B1	18.1	1	1122	31.1176	0	3	31	2.08333	0	0	0	1	0	1
953	B2	30.8	1	645	29	1	3	31	2.25	0	0	0	1	0	1
954	B3	18.4	1	475	27.6875	1	3	31	2.33333	0	0	0	1	0	1
955	B4	29.7	1	258	34	1	2	31	2.7	0	0	0	1	0	1
956	B5	28.5	1	607	29.6842	1	1	31	1.91667	0	0	0	1	0	1
957	B6	27.4	1	357	26.8333	1	1	31	2.7	0	0	0	1	0	1
958	B1	17.3	1	1122	31.1176	0	3	31.3	1.91667	1	0	0	0	0	0
959	B2	22.9	1	645	29	1	3	31.3	2.11667	1	0	0	0	0	0
960	B3	7	1	475	27.6875	1	3	31.3	2.2	1	0	0	0	0	0
961	B4	32	1	258	34	1	2	31.3	2.55	1	0	0	0	0	0
962	B5	11.5	1	607	29.6842	1	1	31.3	1.75	1	0	0	0	0	0
963	B6	22.7	1	357	26.8333	1	1	31.3	2.55	1	0	0	0	0	0
964	C1	23.6	1	534	29.6471	1	1	31.3	2.55	0	0	0	1	0	0
965	C2	18.9	1	426	30.2308	1	3	31.3	2.46667	0	0	0	1	0	0
966	C3	9.3	1	206	26	1	2	31.3	2.46667	0	0	0	1	0	0
967	C4	18.2	0	436	30.2308	0	2	31.3	1.75	0	0	0	1	0	0
968	C5	23.7	0	466	33.5385	1	2	31.3	1.66667	0	0	0	1	0	0
969	C6	21.8	0	395	28.0769	1	1	31.3	1.5	0	0	0	1	0	0
970	C7	34.8	0	453	32.8462	0	2	31.3	2.21667	0	0	0	1	0	0
971	C8	20	0	47	6.8	1	4	31.3	2.05	0	0	0	1	0	0
972	C9	0	0	19	2.66667	1	1	31.3	2.13333	0	0	0	1	0	0
973	A1	21.3	1	765	29.7083	0	5	28.2	2.55	1	0	0	0	0	0
974	A2	30.9	1	942	32.7407	1	4	28.2	2.3	1	0	0	0	0	0
975	A3	38.5	1	656	29.0952	1	6	28.2	1.96667	1	0	0	0	0	0
976	A4	20	1	769	30.125	1	2	28.2	1.88333	1	0	0	0	0	0
977	A5	26.1	1	693	31.4286	1	4	28.2	2.55	1	0	0	0	0	0
978	B1	12.7	1	1122	31.1176	0	3	28.2	2.03333	1	1	1	0	0	0
979	B2	20.2	1	645	29	1	3	28.2	1.95	1	1	1	0	0	0
980	B3	16.4	1	475	27.6875	1	3	28.2	2.33333	1	1	1	0	0	0
981	B4	21.9	1	258	34	1	2	28.2	2.61667	1	1	1	0	0	0
982	B5	16.3	1	607	29.6842	1	1	28.2	2.16667	1	1	1	0	0	0
983	B6	19.8	1	357	26.8333	1	1	28.2	2.61667	1	1	1	0	0	0
984	C1	21.4	1	534	29.6471	1	1	27.5	2.51667	1	0	0	0	0	0
985	C2	18.7	1	426	30.2308	1	3	27.5	2.43333	1	0	0	0	0	0
986	C3	11.9	1	206	26	1	2	27.5	2.43333	1	0	0	0	0	0
987	C4	6.6	0	436	30.2308	0	2	27.5	1.9	1	0	0	0	0	0
988	C5	19.3	0	466	33.5385	1	2	27.5	1.81667	1	0	0	0	0	0
989	C6	13.8	0	395	28.0769	1	1	27.5	1.65	1	0	0	0	0	0
990	C7	18.1	0	453	32.8462	0	2	27.5	2.18333	1	0	0	0	0	0
991	C8	3.3	0	47	6.8	1	4	27.5	2.01667	1	0	0	0	0	0
992	C9	0	0	19	2.66667	1	1	27.5	1.73333	1	0	0	0	0	0
993	A1	21.7	1	765	29.7083	0	5	27.5	2.5	0	0	0	1	0	0
994	A2	35.7	1	942	32.7407	1	4	27.5	2.28333	0	0	0	1	0	0
995	A3	27.9	1	656	29.0952	1	6	27.5	1.91667	0	0	0	1	0	0
996	A4	20.9	1	769	30.125	1	2	27.5	1.91667	0	0	0	1	0	0
997	A5	22.1	1	693	31.4286	1	4	27.5	2.2	0	0	0	1	0	0
1000	A3	36.2	1	656	29.0952	1	6	28.8	1.98333	1	0	0	0	0	0
1001	A4	22	1	769	30.125	1	2	28.8	1.98333	1	0	0	0	0	0
1003	B2	29.4	1	645	29	1	3	28.8	2.06667	0	0	0	1	0	0
1004	B4	50.7	1	258	34	1	2	28.8	2.15	0	0	0	1	0	0
1005	B5	20.7	1	607	29.6842	1	1	28.8	1.98333	0	0	0	1	0	0
1006	A3	28.7	1	656	29.0952	1	6	26.5	2	1	0	0	0	1	0
1007	A4	21.3	1	769	30.125	1	2	26.5	2.5	1	0	0	0	1	0
1008	A5	33.7	1	693	31.4286	1	4	26.5	2.5	1	0	0	0	1	0
1009	B2	32.8	1	645	29	1	3	26.5	2.11667	1	0	0	0	0	0
1010	B4	20.4	1	258	34	1	2	26.5	2.51667	1	0	0	0	0	0
1011	B5	2	1	607	29.6842	1	1	26.5	2.03333	1	0	0	0	0	0
1012	B6	35.5	1	357	26.8333	1	1	26.5	2.51667	1	0	0	0	0	0
1013	C1	36.7	1	534	29.6471	1	1	26.5	2.45	0	0	0	0	0	1
1014	C2	44	1	426	30.2308	1	3	26.5	2.36667	0	0	0	0	0	1
1015	C3	18.3	1	206	26	1	2	26.5	2.36667	0	0	0	0	0	1
1016	C4	6.9	0	436	30.2308	0	2	26.5	1.93333	0	0	0	0	0	1
1017	C5	28.1	0	466	33.5385	1	2	26.5	1.85	0	0	0	0	0	1
1018	C6	13.4	0	395	28.0769	1	1	26.5	1.68333	0	0	0	0	0	1
1019	C7	41.8	0	453	32.8462	0	2	26.5	2.11667	0	0	0	0	0	1
1020	C8	0	0	47	6.8	1	4	26.5	1.95	0	0	0	0	0	1
1021	C9	0	0	19	2.66667	1	1	26.5	1.76667	0	0	0	0	0	1
1022	C1	38.1	1	534	29.6471	1	1	24.3	2.55	1	0	0	0	1	0
1023	C2	33	1	426	30.2308	1	3	24.3	2.46667	1	0	0	0	1	0
1024	C3	96.9	1	206	26	1	2	24.3	2.46667	1	0	0	0	1	0
1025	C4	18.1	0	436	30.2308	0	2	24.3	1.88333	1	0	0	0	1	0
1026	C5	34.4	0	466	33.5385	1	2	24.3	1.8	1	0	0	0	1	0
1027	C6	22.3	0	395	28.0769	1	1	24.3	1.63333	1	0	0	0	1	0
1028	C7	28.3	0	453	32.8462	0	2	24.3	2.21667	1	0	0	0	1	0
1029	C8	0	0	47	6.8	1	4	24.3	2.05	1	0	0	0	1	0
1030	C9	0	0	19	2.66667	1	1	24.3	1.71667	1	0	0	0	1	0
1031	B1	9.6	1	1122	31.1176	0	3	24.3	1.88333	0	0	1	1	0	0
1032	B2	27.8	1	645	29	1	3	24.3	1.8	0	0	1	1	0	0
1033	B3	14.4	1	475	27.6875	1	3	24.3	2.25	0	0	1	1	0	0
1034	B4	46.8	1	258	34	1	2	24.3	2.55	0	0	1	1	0	0
1035	B5	17.5	1	607	29.6842	1	1	24.3	2.08333	0	0	1	1	0	0
1036	B6	22.1	1	357	26.8333	1	1	24.3	2.55	0	0	1	1	0	0
1037	C1	24.3	1	534	29.6471	1	1	24.5	2.55	1	0	0	0	0	0
1038	C2	34.7	1	426	30.2308	1	3	24.5	2.46667	1	0	0	0	0	0
1039	C3	13.9	1	206	26	1	2	24.5	2.46667	1	0	0	0	0	0
1040	C4	3.9	0	436	30.2308	0	2	24.5	1.88333	1	0	0	0	0	0
1041	C5	26.8	0	466	33.5385	1	2	24.5	1.8	1	0	0	0	0	0
1042	C6	13.8	0	395	28.0769	1	1	24.5	1.63333	1	0	0	0	0	0
1043	C7	18.7	0	453	32.8462	0	2	24.5	2.21667	1	0	0	0	0	0
1044	C8	0	0	47	6.8	1	4	24.5	2.05	1	0	0	0	0	0
1045	C9	0	0	19	2.66667	1	1	24.5	1.71667	1	0	0	0	0	0
1046	A1	37.6	1	765	29.7083	0	5	27.1	2.5	1	0	0	0	1	0
1047	A2	40.1	1	942	32.7407	1	4	27.1	2.18333	1	0	0	0	1	0
1048	A3	40	1	656	29.0952	1	6	27.1	1.81667	1	0	0	0	1	0
1049	A4	21.5	1	769	30.125	1	2	27.1	1.81667	1	0	0	0	1	0
1050	A5	10	1	693	31.4286	1	4	27.1	2.1	1	0	0	0	1	0
1051	C1	35.6	1	534	29.6471	1	1	27.1	2.53333	1	1	1	0	0	1
1052	C2	74.9	1	426	30.2308	1	3	27.1	2.45	1	1	1	0	0	1
1053	C3	40.4	1	206	26	1	2	27.1	2.45	1	1	1	0	0	1
1054	C4	5.3	0	436	30.2308	0	2	27.1	1.91667	1	1	1	0	0	1
1055	C5	17	0	466	33.5385	1	2	27.1	1.83333	1	1	1	0	0	1
1056	C6	51.4	0	395	28.0769	1	1	27.1	1.66667	1	1	1	0	0	1
1057	C7	23.9	0	453	32.8462	0	2	27.1	2.2	1	1	1	0	0	1
1058	C8	0	0	47	6.8	1	4	27.1	2.03333	1	1	1	0	0	1
1059	C9	0	0	19	2.66667	1	1	27.1	1.75	1	1	1	0	0	1
1060	C1	21.5	1	534	29.6471	1	1	30.3	2.26667	1	0	0	0	0	1
1061	C2	9.9	1	426	30.2308	1	3	30.3	2.18333	1	0	0	0	0	1
1062	C4	4.5	0	436	30.2308	0	2	30.3	1.83333	1	0	0	0	0	1
1063	C5	27	0	466	33.5385	1	2	30.3	1.75	1	0	0	0	0	1
1064	C6	9.8	0	395	28.0769	1	1	30.3	1.76667	1	0	0	0	0	1
1065	C7	6.9	0	453	32.8462	0	2	30.3	2.23333	1	0	0	0	0	1
1066	C8	0	0	47	6.8	1	4	30.3	2.06667	1	0	0	0	0	1
1067	A1	20.7	1	765	29.7083	0	5	30.3	2.5	1	0	0	0	0	0
1068	A2	30.2	1	942	32.7407	1	4	30.3	2.18333	1	0	0	0	0	0
1071	A5	14.9	1	693	31.4286	1	4	30.3	2.1	1	0	0	0	0	0
1072	B1	21.7	1	1122	31.1176	0	3	30.3	1.85	1	0	0	0	1	0
1073	B2	31.1	1	645	29	1	3	30.3	2.13333	1	0	0	0	1	0
1074	B3	17.8	1	475	27.6875	1	3	30.3	2.21667	1	0	0	0	1	0
1075	B4	29.6	1	258	34	1	2	30.3	2.56667	1	0	0	0	1	0
1076	B5	24.5	1	607	29.6842	1	1	30.3	1.71667	1	0	0	0	1	0
1077	B6	27.7	1	357	26.8333	1	1	30.3	2.56667	1	0	0	0	1	0
1078	A1	28.3	1	765	29.7083	0	5	21.3	2.5	1	0	0	0	1	0
1080	A3	28	1	656	29.0952	1	6	21.3	1.81667	1	0	0	0	1	0
1081	A4	18.8	1	769	30.125	1	2	21.3	1.81667	1	0	0	0	1	0
1082	A5	19.1	1	693	31.4286	1	4	21.3	2.1	1	0	0	0	1	0
1083	C1	34.2	1	534	29.6471	1	1	21.3	2.58333	1	0	0	0	0	0
1084	C2	27.3	1	426	30.2308	1	3	21.3	2.5	1	0	0	0	0	0
1085	C3	13.1	1	206	26	1	2	21.3	2.5	1	0	0	0	0	0
1086	C4	18.2	0	436	30.2308	0	2	21.3	1.81667	1	0	0	0	0	0
1087	C5	89.6	0	466	33.5385	1	2	21.3	1.73333	1	0	0	0	0	0
1088	C6	31.4	0	395	28.0769	1	1	21.3	1.56667	1	0	0	0	0	0
1089	C7	19.7	0	453	32.8462	0	2	21.3	2.25	1	0	0	0	0	0
1090	C8	11.3	0	47	6.8	1	4	21.3	2.08333	1	0	0	0	0	0
1091	C9	0	0	19	2.66667	1	1	21.3	1.65	1	0	0	0	0	0
1093	B2	31.4	1	645	29	1	3	21.3	2.16667	0	1	0	0	1	1
1094	B3	15.3	1	475	27.6875	1	3	21.3	2.5	0	1	0	0	1	1
1095	B4	13.8	1	258	34	1	2	21.3	2.5	0	1	0	0	1	1
1096	B5	30.3	1	607	29.6842	1	1	21.3	2.08333	0	1	0	0	1	1
1097	B6	38.3	1	357	26.8333	1	1	21.3	2.5	0	1	0	0	1	1
1098	A1	12	1	765	29.7083	0	5	22.1	2.5	1	0	0	1	0	0
1099	A2	26.5	1	942	32.7407	1	4	22.1	2.18333	1	0	0	1	0	0
1100	A3	20.9	1	656	29.0952	1	6	22.1	1.81667	1	0	0	1	0	0
1101	A4	14.6	1	769	30.125	1	2	22.1	1.81667	1	0	0	1	0	0
1102	A5	14.5	1	693	31.4286	1	4	22.1	2.1	1	0	0	1	0	0
1103	B1	12.7	1	1122	31.1176	0	3	22.1	1.85	0	0	0	0	0	1
1104	B2	6.9	1	645	29	1	3	22.1	2.01667	0	0	0	0	0	1
1105	B3	10	1	475	27.6875	1	3	22.1	2.1	0	0	0	0	0	1
1106	B4	22.2	1	258	34	1	2	22.1	2.6	0	0	0	0	0	1
1107	B5	13.6	1	607	29.6842	1	1	22.1	1.93333	0	0	0	0	0	1
1108	B6	14	1	357	26.8333	1	1	22.1	2.6	0	0	0	0	0	1
1109	B1	13.4	1	1122	31.1176	0	3	22.3	1.91667	0	0	0	0	0	0
1110	B2	21.5	1	645	29	1	3	22.3	2.11667	0	0	0	0	0	0
1111	B3	6.2	1	475	27.6875	1	3	22.3	2.2	0	0	0	0	0	0
1112	B4	22.8	1	258	34	1	2	22.3	2.5	0	0	0	0	0	0
1113	B5	17.5	1	607	29.6842	1	1	22.3	1.75	0	0	0	0	0	0
1114	B6	19	1	357	26.8333	1	1	22.3	2.5	0	0	0	0	0	0
1115	C2	11.7	1	426	30.2308	1	3	22.3	2.3	0	0	1	0	0	1
1116	C4	10.6	0	436	30.2308	0	2	22.3	1.88333	0	0	1	0	0	1
1117	C5	0	0	466	33.5385	1	2	22.3	1.8	0	0	1	0	0	1
1118	C6	21.4	0	395	28.0769	1	1	22.3	1.63333	0	0	1	0	0	1
1119	C7	10.5	0	453	32.8462	0	2	22.3	2.05	0	0	1	0	0	1
1120	C8	0	0	47	6.8	1	4	22.3	1.88333	0	0	1	0	0	1
1121	C9	0	0	19	2.66667	1	1	22.3	1.71667	0	0	1	0	0	1
1122	A1	19.5	1	765	29.7083	0	5	22	2.5	0	1	1	0	0	1
1123	A2	22.7	1	942	32.7407	1	4	22	2.18333	0	1	1	0	0	1
1124	A3	36.3	1	656	29.0952	1	6	22	1.81667	0	1	1	0	0	1
1125	A4	20.2	1	769	30.125	1	2	22	1.81667	0	1	1	0	0	1
1126	A5	18.4	1	693	31.4286	1	4	22	2.1	0	1	1	0	0	1
1127	C1	0	1	534	29.6471	1	1	22	2.56667	0	0	1	0	0	0
1128	C2	44.6	1	426	30.2308	1	3	22	2.48333	0	0	1	0	0	0
1129	C3	12.5	1	206	26	1	2	22	2.48333	0	0	1	0	0	0
1130	C4	11.3	0	436	30.2308	0	2	22	1.9	0	0	1	0	0	0
1131	C5	28.3	0	466	33.5385	1	2	22	1.81667	0	0	1	0	0	0
1132	C6	35.3	0	395	28.0769	1	1	22	1.65	0	0	1	0	0	0
1133	C7	20.4	0	453	32.8462	0	2	22	2.23333	0	0	1	0	0	0
1134	C8	0	0	47	6.8	1	4	22	2.06667	0	0	1	0	0	0
1135	C9	0	0	19	2.66667	1	1	22	1.73333	0	0	1	0	0	0
1136	C1	13.6	1	534	29.6471	1	1	20	2.5	1	1	1	0	0	0
1137	C3	5.2	1	206	26	1	2	20	2.41667	1	1	1	0	0	0
1138	C4	10.3	0	436	30.2308	0	2	20	2.01667	1	1	1	0	0	0
1139	C5	24.2	0	466	33.5385	1	2	20	1.93333	1	1	1	0	0	0
1140	C6	21.7	0	395	28.0769	1	1	20	1.76667	1	1	1	0	0	0
1141	C7	20	0	453	32.8462	0	2	20	2.16667	1	1	1	0	0	0
1142	C8	10.4	0	47	6.8	1	4	20	2	1	1	1	0	0	0
1143	C9	0	0	19	2.66667	1	1	20	1.85	1	1	1	0	0	0
1144	A1	32.6	1	765	29.7083	0	5	20	2.53333	0	0	0	0	0	1
1145	A2	42	1	942	32.7407	1	4	20	2.43333	0	0	0	0	0	1
1146	A3	28.3	1	656	29.0952	1	6	20	2.01667	0	0	0	0	0	1
1147	A4	17.9	1	769	30.125	1	2	20	2.01667	0	0	0	0	0	1
1148	A5	25.2	1	693	31.4286	1	4	20	2.35	0	0	0	0	0	1
1149	C1	22.1	1	534	29.6471	1	1	24.3	2.43333	0	0	0	0	0	1
1150	C2	25	1	426	30.2308	1	3	24.3	2.35	0	0	0	0	0	1
1151	C3	8.3	1	206	26	1	2	24.3	2.35	0	0	0	0	0	1
1152	C4	0	0	436	30.2308	0	2	24.3	1.88333	0	0	0	0	0	1
1153	C5	15.5	0	466	33.5385	1	2	24.3	1.8	0	0	0	0	0	1
1154	C6	7.4	0	395	28.0769	1	1	24.3	1.63333	0	0	0	0	0	1
1155	C7	6	0	453	32.8462	0	2	24.3	2.1	0	0	0	0	0	1
1156	C8	0	0	47	6.8	1	4	24.3	1.93333	0	0	0	0	0	1
1157	C9	0	0	19	2.66667	1	1	24.3	1.71667	0	0	0	0	0	1
1158	A1	28.1	1	765	29.7083	0	5	19.3	2.55	0	0	1	0	0	1
1159	A2	33.1	1	942	32.7407	1	4	19.3	2.4	0	0	1	0	0	1
1160	A3	31.9	1	656	29.0952	1	6	19.3	1.95	0	0	1	0	0	1
1161	A4	22.5	1	769	30.125	1	2	19.3	1.95	0	0	1	0	0	1
1162	A5	28.5	1	693	31.4286	1	4	19.3	2.31667	0	0	1	0	0	1
1163	C1	20.8	1	534	29.6471	1	1	19.3	2.18333	0	0	0	0	0	0
1164	C2	25.5	1	426	30.2308	1	3	19.3	2.1	0	0	0	0	0	0
1165	C3	3.5	1	206	26	1	2	19.3	2.1	0	0	0	0	0	0
1166	C4	3.3	0	436	30.2308	0	2	19.3	1.6	0	0	0	0	0	0
1167	C5	19.3	0	466	33.5385	1	2	19.3	1.51667	0	0	0	0	0	0
1168	C6	15.3	0	395	28.0769	1	1	19.3	1.35	0	0	0	0	0	0
1169	C7	15.6	0	453	32.8462	0	2	19.3	1.85	0	0	0	0	0	0
1170	C8	0	0	47	6.8	1	4	19.3	1.68333	0	0	0	0	0	0
1171	C9	0	0	19	2.66667	1	1	19.3	1.43333	0	0	0	0	0	0
1172	C1	15.4	1	534	29.6471	1	1	22.7	2.26667	1	0	0	0	0	0
1173	C2	21.8	1	426	30.2308	1	3	22.7	2.18333	1	0	0	0	0	0
1174	C3	6.6	1	206	26	1	2	22.7	2.18333	1	0	0	0	0	0
1175	C4	7.9	0	436	30.2308	0	2	22.7	1.55	1	0	0	0	0	0
1176	C5	12.2	0	466	33.5385	1	2	22.7	1.46667	1	0	0	0	0	0
1177	C6	0	0	395	28.0769	1	1	22.7	1.3	1	0	0	0	0	0
1178	C7	7.3	0	453	32.8462	0	2	22.7	1.93333	1	0	0	0	0	0
1179	C8	0	0	47	6.8	1	4	22.7	1.76667	1	0	0	0	0	0
1180	C9	0	0	19	2.66667	1	1	22.7	1.38333	1	0	0	0	0	0
1181	A1	17.9	1	765	29.7083	0	5	22.7	2.51667	0	0	1	1	0	0
1182	A2	22	1	942	32.7407	1	4	22.7	2.26667	0	0	1	1	0	0
1183	A3	43.2	1	656	29.0952	1	6	22.7	1.93333	0	0	1	1	0	0
1184	A4	11.8	1	769	30.125	1	2	22.7	1.93333	0	0	1	1	0	0
1185	A5	9.9	1	693	31.4286	1	4	22.7	2.18333	0	0	1	1	0	0
1186	B1	8.6	1	1122	31.1176	0	3	22.7	2.03333	0	1	1	0	0	1
1187	B2	21.9	1	645	29	1	3	22.7	2.18333	0	1	1	0	0	1
1188	B3	11.3	1	475	27.6875	1	3	22.7	2.26667	0	1	1	0	0	1
1189	B4	29.9	1	258	34	1	2	22.7	2.6	0	1	1	0	0	1
1190	B5	13	1	607	29.6842	1	1	22.7	1.85	0	1	1	0	0	1
1191	B6	17.2	1	357	26.8333	1	1	22.7	2.6	0	1	1	0	0	1
1192	A1	16.4	1	765	29.7083	0	5	22.2	2.68333	1	1	1	0	0	0
1193	A2	23.5	1	942	32.7407	1	4	22.2	2.6	1	1	1	0	0	0
1194	A3	25.3	1	656	29.0952	1	6	22.2	1.85	1	1	1	0	0	0
1195	A4	14.5	1	769	30.125	1	2	22.2	1.85	1	1	1	0	0	0
1196	A5	17.4	1	693	31.4286	1	4	22.2	2.51667	1	1	1	0	0	0
1197	B1	15.9	1	1122	31.1176	0	3	22.2	2.01667	0	0	0	0	0	1
1198	B2	26.5	1	645	29	1	3	22.2	2.25	0	0	0	0	0	1
1199	B3	13.9	1	475	27.6875	1	3	22.2	2.33333	0	0	0	0	0	1
1200	B4	22.6	1	258	34	1	2	22.2	2.6	0	0	0	0	0	1
1201	B5	18.2	1	607	29.6842	1	1	22.2	1.85	0	0	0	0	0	1
1202	B6	27.6	1	357	26.8333	1	1	22.2	2.6	0	0	0	0	0	1
1203	C1	20.6	1	534	29.6471	1	1	19	2.15	1	0	0	0	1	0
1204	C2	26.4	1	426	30.2308	1	3	19	2.06667	1	0	0	0	1	0
1205	C3	14.4	1	206	26	1	2	19	2.06667	1	0	0	0	1	0
1206	C4	12.6	0	436	30.2308	0	2	19	1.43333	1	0	0	0	1	0
1207	C5	16.5	0	466	33.5385	1	2	19	1.35	1	0	0	0	1	0
1208	C6	22.6	0	395	28.0769	1	1	19	1.18333	1	0	0	0	1	0
1209	C7	15.3	0	453	32.8462	0	2	19	1.81667	1	0	0	0	1	0
1210	C8	4.5	0	47	6.8	1	4	19	1.65	1	0	0	0	1	0
1211	C9	0	0	19	2.66667	1	1	19	1.26667	1	0	0	0	1	0
1212	A1	21.5	1	765	29.7083	0	5	19	2.51667	0	1	0	0	1	1
1213	A2	33.4	1	942	32.7407	1	4	19	2.43333	0	1	0	0	1	1
1214	A3	32	1	656	29.0952	1	6	19	2.01667	0	1	0	0	1	1
1215	A4	21.1	1	769	30.125	1	2	19	2.01667	0	1	0	0	1	1
1216	A5	24.6	1	693	31.4286	1	4	19	2.51667	0	1	0	0	1	1
1217	C1	18.2	1	534	29.6471	1	1	22.9	2.28333	1	0	0	1	0	0
1218	C2	23.9	1	426	30.2308	1	3	22.9	2.2	1	0	0	1	0	0
1219	C3	9.6	1	206	26	1	2	22.9	2.2	1	0	0	1	0	0
1220	C4	0	0	436	30.2308	0	2	22.9	1.6	1	0	0	1	0	0
1221	C5	20.6	0	466	33.5385	1	2	22.9	1.51667	1	0	0	1	0	0
1222	C6	15.2	0	395	28.0769	1	1	22.9	1.35	1	0	0	1	0	0
1223	C7	16.3	0	453	32.8462	0	2	22.9	1.95	1	0	0	1	0	0
1224	C8	2.6	0	47	6.8	1	4	22.9	1.78333	1	0	0	1	0	0
1225	C9	0	0	19	2.66667	1	1	22.9	1.43333	1	0	0	1	0	0
1226	A1	13.9	1	765	29.7083	0	5	22.9	2.51667	0	0	0	0	0	1
1227	A2	31.9	1	942	32.7407	1	4	22.9	2.6	0	0	0	0	0	1
1228	A3	20.2	1	656	29.0952	1	6	22.9	1.93333	0	0	0	0	0	1
1229	A4	14.8	1	769	30.125	1	2	22.9	2.26667	0	0	0	0	0	1
1230	A5	21.1	1	693	31.4286	1	4	22.9	2.26667	0	0	0	0	0	1
1231	A1	19.3	1	765	29.7083	0	5	22.9	2.5	0	0	0	0	0	0
1232	A2	24.7	1	942	32.7407	1	4	22.9	2.33333	0	0	0	0	0	0
1233	A3	36	1	656	29.0952	1	6	22.9	2.6	0	0	0	0	0	0
1234	A4	17	1	769	30.125	1	2	22.9	1.88333	0	0	0	0	0	0
1235	A5	15.2	1	693	31.4286	1	4	22.9	2.25	0	0	0	0	0	0
1236	B1	10.7	1	1122	31.1176	0	3	22.9	2.01667	0	0	1	0	0	1
1237	B2	26.5	1	645	29	1	3	22.9	2.26667	0	0	1	0	0	1
1238	B3	16.9	1	475	27.6875	1	3	22.9	2.35	0	0	1	0	0	1
1239	B4	26.4	1	258	34	1	2	22.9	2.61667	0	0	1	0	0	1
1240	B5	16.8	1	607	29.6842	1	1	22.9	2.45	0	0	1	0	0	1
1241	B6	26.6	1	357	26.8333	1	1	22.9	2.61667	0	0	1	0	0	1
1242	B1	23.2	1	1122	31.1176	0	3	24.1	2	0	0	0	0	0	0
1243	B2	39.9	1	645	29	1	3	24.1	2.23333	0	0	0	0	0	0
1244	B3	24.5	1	475	27.6875	1	3	24.1	2.31667	0	0	0	0	0	0
1245	B4	34.4	1	258	34	1	2	24.1	2.6	0	0	0	0	0	0
1246	B5	25.1	1	607	29.6842	1	1	24.1	2.15	0	0	0	0	0	0
1247	B6	34.1	1	357	26.8333	1	1	24.1	2.6	0	0	0	0	0	0
1248	C1	14.6	1	534	29.6471	1	1	24.1	2.6	0	0	0	1	0	1
1249	C2	28.3	1	426	30.2308	1	3	24.1	2.1	0	0	0	1	0	1
1250	C3	9.9	1	206	26	1	2	24.1	2.51667	0	0	0	1	0	1
1251	C4	4.3	0	436	30.2308	0	2	24.1	1.93333	0	0	0	1	0	1
1252	C5	15.4	0	466	33.5385	1	2	24.1	1.85	0	0	0	1	0	1
1253	C6	13.9	0	395	28.0769	1	1	24.1	1.68333	0	0	0	1	0	1
1254	C7	24.3	0	453	32.8462	0	2	24.1	2.26667	0	0	0	1	0	1
1255	C8	0	0	47	6.8	1	4	24.1	2.1	0	0	0	1	0	1
1256	C9	0	0	19	2.66667	1	1	24.1	1.76667	0	0	0	1	0	1
1257	A1	31.4	1	765	29.7083	0	5	19.4	2.43333	1	0	0	0	1	0
1258	A2	27.7	1	942	32.7407	1	4	19.4	2.26667	1	0	0	0	1	0
1259	A3	37.2	1	656	29.0952	1	6	19.4	1.83333	1	0	0	0	1	0
1260	A4	26.8	1	769	30.125	1	2	19.4	1.83333	1	0	0	0	1	0
1261	A5	25.1	1	693	31.4286	1	4	19.4	2.18333	1	0	0	0	1	0
1262	C1	25.2	1	534	29.6471	1	1	19.4	2.56667	0	1	0	0	1	1
1263	C2	19.2	1	426	30.2308	1	3	19.4	2.48333	0	1	0	0	1	1
1264	C3	5.6	1	206	26	1	2	19.4	2.48333	0	1	0	0	1	1
1265	C4	17	0	436	30.2308	0	2	19.4	1.88333	0	1	0	0	1	1
1266	C5	30.5	0	466	33.5385	1	2	19.4	1.8	0	1	0	0	1	1
1267	C6	12.3	0	395	28.0769	1	1	19.4	1.63333	0	1	0	0	1	1
1268	C7	15.1	0	453	32.8462	0	2	19.4	2.23333	0	1	0	0	1	1
1269	C8	3.4	0	47	6.8	1	4	19.4	2.06667	0	1	0	0	1	1
1270	C9	0	0	19	2.66667	1	1	19.4	1.71667	0	1	0	0	1	1
1271	A1	27	1	765	29.7083	0	5	20.1	2.51667	1	0	0	0	1	0
1272	A2	36.6	1	942	32.7407	1	4	20.1	2.35	1	0	0	0	1	0
1273	A3	41.7	1	656	29.0952	1	6	20.1	1.91667	1	0	0	0	1	0
1274	A4	24	1	769	30.125	1	2	20.1	2.26667	1	0	0	0	1	0
1275	A5	26.2	1	693	31.4286	1	4	20.1	1.91667	1	0	0	0	1	0
1276	A1	13.9	1	765	29.7083	0	5	19.5	2.53333	1	0	0	0	0	0
1277	A2	14	1	942	32.7407	1	4	19.5	2.26667	1	0	0	0	0	0
1278	A3	23.3	1	656	29.0952	1	6	19.5	1.93333	1	0	0	0	0	0
1279	A4	11.3	1	769	30.125	1	2	19.5	1.93333	1	0	0	0	0	0
1280	A5	20.7	1	693	31.4286	1	4	19.5	2.18333	1	0	0	0	0	0
1281	C1	39	1	534	29.6471	1	1	19.5	2.51667	1	0	0	0	1	0
1282	C2	39.6	1	426	30.2308	1	3	19.5	2.43333	1	0	0	0	1	0
1283	C3	19.7	1	206	26	1	2	19.5	2.43333	1	0	0	0	1	0
1284	C4	10	0	436	30.2308	0	2	19.5	1.76667	1	0	0	0	1	0
1285	C5	30.8	0	466	33.5385	1	2	19.5	1.68333	1	0	0	0	1	0
1286	C6	30.6	0	395	28.0769	1	1	19.5	1.51667	1	0	0	0	1	0
1287	C7	16	0	453	32.8462	0	2	19.5	2.18333	1	0	0	0	1	0
1288	C9	0	0	19	2.66667	1	1	19.5	1.6	1	0	0	0	1	0
1289	B1	22.9	1	1122	31.1176	0	3	19.5	1.76667	0	0	1	0	0	1
1290	B2	55.9	1	645	29	1	3	19.5	2.1	0	0	1	0	0	1
1291	B3	24.3	1	475	27.6875	1	3	19.5	2.18333	0	0	1	0	0	1
1292	B4	33.5	1	258	34	1	2	19.5	2.6	0	0	1	0	0	1
1293	B5	35.8	1	607	29.6842	1	1	19.5	1.6	0	0	1	0	0	1
1294	B6	35.7	1	357	26.8333	1	1	19.5	2.6	0	0	1	0	0	1
1295	B1	7.9	1	1122	31.1176	0	3	18.9	2.01667	0	0	0	1	0	0
1296	B2	18	1	645	29	1	3	18.9	2.18333	0	0	0	1	0	0
1297	B3	13.7	1	475	27.6875	1	3	18.9	2.6	0	0	0	1	0	0
1298	B4	23	1	258	34	1	2	18.9	2.6	0	0	0	1	0	0
1299	B5	11.4	1	607	29.6842	1	1	18.9	2.1	0	0	0	1	0	0
1300	B6	15.1	1	357	26.8333	1	1	18.9	2.6	0	0	0	1	0	0
1301	C1	21.8	1	534	29.6471	1	1	18.9	2.5	0	0	0	1	0	0
1302	C2	18.6	1	426	30.2308	1	3	18.9	2.41667	0	0	0	1	0	0
1303	C3	8.8	1	206	26	1	2	18.9	2.41667	0	0	0	1	0	0
1304	C4	8.9	0	436	30.2308	0	2	18.9	1.76667	0	0	0	1	0	0
1305	C5	32.2	0	466	33.5385	1	2	18.9	1.68333	0	0	0	1	0	0
1306	C6	13.8	0	395	28.0769	1	1	18.9	1.51667	0	0	0	1	0	0
1307	C7	10.1	0	453	32.8462	0	2	18.9	2.16667	0	0	0	1	0	0
1308	C8	4.4	0	47	6.8	1	4	18.9	2	0	0	0	1	0	0
1309	C9	0	0	19	2.66667	1	1	18.9	1.6	0	0	0	1	0	0
1310	C1	21.3	1	534	29.6471	1	1	21.7	2.48333	1	0	1	0	0	0
1311	C2	25.9	1	426	30.2308	1	3	21.7	2.4	1	0	1	0	0	0
1312	C3	12.5	1	206	26	1	2	21.7	2.4	1	0	1	0	0	0
1313	C4	9.7	0	436	30.2308	0	2	21.7	1.85	1	0	1	0	0	0
1314	C5	28.1	0	466	33.5385	1	2	21.7	1.76667	1	0	1	0	0	0
1315	C6	19.4	0	395	28.0769	1	1	21.7	1.6	1	0	1	0	0	0
1316	C7	25.7	0	453	32.8462	0	2	21.7	2.15	1	0	1	0	0	0
1317	C8	90.7	0	47	6.8	1	4	21.7	1.98333	1	0	1	0	0	0
1318	C9	0	0	19	2.66667	1	1	21.7	1.68333	1	0	1	0	0	0
1319	B1	21.4	1	1122	31.1176	0	3	21.7	1.98333	0	0	0	0	0	1
1320	B2	29.9	1	645	29	1	3	21.7	2.18333	0	0	0	0	0	1
1321	B3	19	1	475	27.6875	1	3	21.7	2.26667	0	0	0	0	0	1
1322	B4	35.5	1	258	34	1	2	21.7	2.6	0	0	0	0	0	1
1324	B6	38.1	1	357	26.8333	1	1	21.7	2.6	0	0	0	0	0	1
1325	A1	11.2	1	765	29.7083	0	5	21.5	2.6	0	0	0	0	0	0
1326	A2	35.1	1	942	32.7407	1	4	21.5	2.5	0	0	0	0	0	0
1327	A3	11	1	656	29.0952	1	6	21.5	2.01667	0	0	0	0	0	0
1328	A4	10	1	769	30.125	1	2	21.5	2.01667	0	0	0	0	0	0
1329	A5	17.2	1	693	31.4286	1	4	21.5	2.41667	0	0	0	0	0	0
1330	B1	7.4	1	1122	31.1176	0	3	21.5	1.96667	0	0	0	0	0	0
1331	B2	14	1	645	29	1	3	21.5	2.56667	0	0	0	0	0	0
1332	B3	7.4	1	475	27.6875	1	3	21.5	2.31667	0	0	0	0	0	0
1333	B4	37.3	1	258	34	1	2	21.5	2.6	0	0	0	0	0	0
1334	B5	4.5	1	607	29.6842	1	1	21.5	2.15	0	0	0	0	0	0
1335	B6	10.9	1	357	26.8333	1	1	21.5	2.6	0	0	0	0	0	0
1336	C1	39.7	1	534	29.6471	1	1	21.5	2.46667	0	0	1	0	0	1
1337	C2	10.6	1	426	30.2308	1	3	21.5	1.96667	0	0	1	0	0	1
1338	C3	5.4	1	206	26	1	2	21.5	2.38333	0	0	1	0	0	1
1339	C4	11.7	0	436	30.2308	0	2	21.5	1.8	0	0	1	0	0	1
1340	C5	31.5	0	466	33.5385	1	2	21.5	1.71667	0	0	1	0	0	1
1341	C6	30.5	0	395	28.0769	1	1	21.5	1.55	0	0	1	0	0	1
1342	C7	11.6	0	453	32.8462	0	2	21.5	2.13333	0	0	1	0	0	1
1343	C8	6	0	47	6.8	1	4	21.5	1.96667	0	0	1	0	0	1
1344	C9	0	0	19	2.66667	1	1	21.5	1.63333	0	0	1	0	0	1
1345	C1	22.3	1	534	29.6471	1	1	20.8	2.6	1	0	0	0	0	0
1346	C2	20	1	426	30.2308	1	3	20.8	2.51667	1	0	0	0	0	0
1347	C3	6.9	1	206	26	1	2	20.8	2.51667	1	0	0	0	0	0
1348	C4	4.5	0	436	30.2308	0	2	20.8	1.91667	1	0	0	0	0	0
1349	C5	3.9	0	466	33.5385	1	2	20.8	1.83333	1	0	0	0	0	0
1350	C6	11	0	395	28.0769	1	1	20.8	1.66667	1	0	0	0	0	0
1351	C7	10.3	0	453	32.8462	0	2	20.8	2.26667	1	0	0	0	0	0
1352	C8	0	0	47	6.8	1	4	20.8	2.1	1	0	0	0	0	0
1353	C9	0	0	19	2.66667	1	1	20.8	1.75	1	0	0	0	0	0
1354	B1	4.4	1	1122	31.1176	0	3	20.8	2.01667	0	0	0	0	0	0
1355	B2	24.6	1	645	29	1	3	20.8	2.23333	0	0	0	0	0	0
1356	B3	26.2	1	475	27.6875	1	3	20.8	2.31667	0	0	0	0	0	0
1357	B4	46.8	1	258	34	1	2	20.8	2.61667	0	0	0	0	0	0
1358	B5	22.2	1	607	29.6842	1	1	20.8	1.85	0	0	0	0	0	0
1359	B6	46.2	1	357	26.8333	1	1	20.8	2.61667	0	0	0	0	0	0
1360	A1	11.4	1	765	29.7083	0	5	15.9	2.6	0	0	0	0	0	0
1361	A2	20.7	1	942	32.7407	1	4	15.9	2.35	0	0	0	0	0	0
1362	A3	12.5	1	656	29.0952	1	6	15.9	1.93333	0	0	0	0	0	0
1363	A4	8.1	1	769	30.125	1	2	15.9	1.93333	0	0	0	0	0	0
1364	A5	12.2	1	693	31.4286	1	4	15.9	2.13333	0	0	0	0	0	0
1365	B1	14.7	1	1122	31.1176	0	3	15.9	1.88333	0	0	1	0	0	1
1366	B2	11.7	1	645	29	1	3	15.9	2.13333	0	0	1	0	0	1
1367	B3	9.4	1	475	27.6875	1	3	15.9	2.21667	0	0	1	0	0	1
1368	B4	22.7	1	258	34	1	2	15.9	2.6	0	0	1	0	0	1
1369	B5	4.6	1	607	29.6842	1	1	15.9	1.71667	0	0	1	0	0	1
1370	B6	9.1	1	357	26.8333	1	1	15.9	2.6	0	0	1	0	0	1
1371	C1	38.8	1	534	29.6471	1	1	15.9	2.6	0	0	0	0	0	0
1372	C2	21.4	1	426	30.2308	1	3	15.9	2.51667	0	0	0	0	0	0
1373	C3	8.8	1	206	26	1	2	15.9	2.51667	0	0	0	0	0	0
1374	C4	0	0	436	30.2308	0	2	15.9	2.05	0	0	0	0	0	0
1375	C5	24.6	0	466	33.5385	1	2	15.9	1.96667	0	0	0	0	0	0
1376	C6	17.9	0	395	28.0769	1	1	15.9	1.8	0	0	0	0	0	0
1377	C7	20.5	0	453	32.8462	0	2	15.9	2.26667	0	0	0	0	0	0
1378	C8	0	0	47	6.8	1	4	15.9	2.1	0	0	0	0	0	0
1379	C9	0	0	19	2.66667	1	1	15.9	1.88333	0	0	0	0	0	0
1380	B1	15.6	1	1122	31.1176	0	3	15.7	1.78333	0	0	0	0	0	0
1381	B2	32.8	1	645	29	1	3	15.7	2.06667	0	0	0	0	0	0
1382	B3	14.8	1	475	27.6875	1	3	15.7	2.15	0	0	0	0	0	0
1383	B4	35.8	1	258	34	1	2	15.7	2.6	0	0	0	0	0	0
1384	B5	19.9	1	607	29.6842	1	1	15.7	1.61667	0	0	0	0	0	0
1385	B6	35.2	1	357	26.8333	1	1	15.7	2.6	0	0	0	0	0	0
1386	C1	17.9	1	534	29.6471	1	1	15.7	2.6	0	0	0	0	0	0
1387	C2	25.5	1	426	30.2308	1	3	15.7	2.51667	0	0	0	0	0	0
1388	C3	6.9	1	206	26	1	2	15.7	2.51667	0	0	0	0	0	0
1389	C4	8	0	436	30.2308	0	2	15.7	1.83333	0	0	0	0	0	0
1390	C5	17.7	0	466	33.5385	1	2	15.7	1.75	0	0	0	0	0	0
1391	C6	24.4	0	395	28.0769	1	1	15.7	1.58333	0	0	0	0	0	0
1392	C7	16.5	0	453	32.8462	0	2	15.7	2.26667	0	0	0	0	0	0
1393	C8	6.8	0	47	6.8	1	4	15.7	2.1	0	0	0	0	0	0
1394	C9	0	0	19	2.66667	1	1	15.7	1.66667	0	0	0	0	0	0
1395	C1	44.3	1	534	29.6471	1	1	19.7	2.55	0	0	0	0	0	1
1396	C2	55.8	1	426	30.2308	1	3	19.7	2.46667	0	0	0	0	0	1
1397	C3	17.8	1	206	26	1	2	19.7	2.46667	0	0	0	0	0	1
1398	C4	7.6	0	436	30.2308	0	2	19.7	1.68333	0	0	0	0	0	1
1399	C5	27.4	0	466	33.5385	1	2	19.7	1.6	0	0	0	0	0	1
1400	C6	48.7	0	395	28.0769	1	1	19.7	1.43333	0	0	0	0	0	1
1401	C7	28.7	0	453	32.8462	0	2	19.7	2.21667	0	0	0	0	0	1
1402	C8	0	0	47	6.8	1	4	19.7	2.05	0	0	0	0	0	1
1403	C9	0	0	19	2.66667	1	1	19.7	1.51667	0	0	0	0	0	1
1404	B1	10.4	1	1122	31.1176	0	3	15.5	1.83333	1	0	1	0	0	0
1405	B2	24.3	1	645	29	1	3	15.5	2.25	1	0	1	0	0	0
1406	B3	14.6	1	475	27.6875	1	3	15.5	2.33333	1	0	1	0	0	0
1407	B4	29.1	1	258	34	1	2	15.5	2.58333	1	0	1	0	0	0
1408	B5	16	1	607	29.6842	1	1	15.5	1.66667	1	0	1	0	0	0
1409	B6	19.2	1	357	26.8333	1	1	15.5	2.58333	1	0	1	0	0	0
1410	C1	22.8	1	534	29.6471	1	1	15.5	2.51667	1	0	0	0	0	0
1411	C2	13.6	1	426	30.2308	1	3	15.5	2.43333	1	0	0	0	0	0
1412	C3	7.5	1	206	26	1	2	15.5	2.43333	1	0	0	0	0	0
1413	C4	7.8	0	436	30.2308	0	2	15.5	1.73333	1	0	0	0	0	0
1414	C5	19.2	0	466	33.5385	1	2	15.5	1.65	1	0	0	0	0	0
1415	C6	13.7	0	395	28.0769	1	1	15.5	1.48333	1	0	0	0	0	0
1416	C7	11	0	453	32.8462	0	2	15.5	2.18333	1	0	0	0	0	0
1417	C8	0	0	47	6.8	1	4	15.5	2.01667	1	0	0	0	0	0
1418	C9	0	0	19	2.66667	1	1	15.5	1.56667	1	0	0	0	0	0
1419	C1	19.2	1	534	29.6471	1	1	14.5	2.48333	1	0	0	0	0	0
1420	C2	32.2	1	426	30.2308	1	3	14.5	2.4	1	0	0	0	0	0
1421	C3	12.8	1	206	26	1	2	14.5	2.4	1	0	0	0	0	0
1422	C4	1.9	0	436	30.2308	0	2	14.5	1.73333	1	0	0	0	0	0
1423	C5	25.4	0	466	33.5385	1	2	14.5	1.65	1	0	0	0	0	0
1424	C6	15.9	0	395	28.0769	1	1	14.5	1.48333	1	0	0	0	0	0
1425	C7	6.4	0	453	32.8462	0	2	14.5	2.15	1	0	0	0	0	0
1426	C8	0	0	47	6.8	1	4	14.5	1.98333	1	0	0	0	0	0
1427	C9	0	0	19	2.66667	1	1	14.5	1.56667	1	0	0	0	0	0
1428	A1	16.8	1	765	29.7083	0	5	16.1	2.35	1	0	1	0	0	0
1429	A2	26.5	1	942	32.7407	1	4	16.1	2.13333	1	0	1	0	0	0
1430	A3	32.9	1	656	29.0952	1	6	16.1	1.9	1	0	1	0	0	0
1431	A4	19.2	1	769	30.125	1	2	16.1	1.9	1	0	1	0	0	0
1432	A5	27.9	1	693	31.4286	1	4	16.1	2.05	1	0	1	0	0	0
1433	B1	10.4	1	1122	31.1176	0	3	16.1	2.01667	1	0	0	0	0	0
1434	B2	23.2	1	645	29	1	3	16.1	2.15	1	0	0	0	0	0
1435	B3	1.4	1	475	27.6875	1	3	16.1	2.23333	1	0	0	0	0	0
1437	B5	8.7	1	607	29.6842	1	1	16.1	2.06667	1	0	0	0	0	0
1438	B6	9.3	1	357	26.8333	1	1	16.1	2.51667	1	0	0	0	0	0
1439	A1	27.4	1	765	29.7083	0	5	12.1	2.48333	0	0	0	1	0	0
1440	A2	36.7	1	942	32.7407	1	4	12.1	2.56667	0	0	0	1	0	0
1441	A3	31.5	1	656	29.0952	1	6	12.1	2.1	0	0	0	1	0	0
1442	A4	13.6	1	769	30.125	1	2	12.1	2.1	0	0	0	1	0	0
1443	A5	23	1	693	31.4286	1	4	12.1	2.48333	0	0	0	1	0	0
1444	C1	25.9	1	534	29.6471	1	1	12.1	2.56667	0	0	0	1	0	0
1445	C2	23.7	1	426	30.2308	1	3	12.1	2.48333	0	0	0	1	0	0
1446	C3	7.9	1	206	26	1	2	12.1	2.48333	0	0	0	1	0	0
1447	C4	14.3	0	436	30.2308	0	2	12.1	1.93333	0	0	0	1	0	0
1448	C5	27.2	0	466	33.5385	1	2	12.1	1.85	0	0	0	1	0	0
1449	C6	21.4	0	395	28.0769	1	1	12.1	1.68333	0	0	0	1	0	0
1450	C7	23.1	0	453	32.8462	0	2	12.1	2.23333	0	0	0	1	0	0
1451	C8	13.3	0	47	6.8	1	4	12.1	2.06667	0	0	0	1	0	0
1452	C9	0	0	19	2.66667	1	1	12.1	1.76667	0	0	0	1	0	0
1453	C1	28.9	1	534	29.6471	1	1	20.4	2.58333	1	0	0	0	1	0
1454	C2	13.2	1	426	30.2308	1	3	20.4	2.5	1	0	0	0	1	0
1455	C3	8.8	1	206	26	1	2	20.4	2.5	1	0	0	0	1	0
1456	C4	2.7	0	436	30.2308	0	2	20.4	1.86667	1	0	0	0	1	0
1457	C5	21.1	0	466	33.5385	1	2	20.4	1.78333	1	0	0	0	1	0
1458	C6	0	0	395	28.0769	1	1	20.4	1.61667	1	0	0	0	1	0
1459	C7	8.5	0	453	32.8462	0	2	20.4	2.25	1	0	0	0	1	0
1460	C8	0	0	47	6.8	1	4	20.4	2.08333	1	0	0	0	1	0
1461	C9	0	0	19	2.66667	1	1	20.4	1.7	1	0	0	0	1	0
1462	A1	22.7	1	765	29.7083	0	5	20.4	2.51667	0	0	0	0	0	1
1463	A2	36.4	1	942	32.7407	1	4	20.4	2.6	0	0	0	0	0	1
1464	A3	40.7	1	656	29.0952	1	6	20.4	1.93333	0	0	0	0	0	1
1465	A4	18.2	1	769	30.125	1	2	20.4	1.93333	0	0	0	0	0	1
1466	A5	20.3	1	693	31.4286	1	4	20.4	2.51667	0	0	0	0	0	1
1467	A1	6.9	1	765	29.7083	0	5	16.1	2.51667	1	0	0	0	0	0
1468	A2	20	1	942	32.7407	1	4	16.1	2.35	1	0	0	0	0	0
1469	A3	39	1	656	29.0952	1	6	16.1	1.93333	1	0	0	0	0	0
1470	A4	8.4	1	769	30.125	1	2	16.1	1.93333	1	0	0	0	0	0
1471	A5	15.8	1	693	31.4286	1	4	16.1	2.26667	1	0	0	0	0	0
1472	C1	20.5	1	534	29.6471	1	1	16.1	2.5	1	0	1	0	0	0
1473	C2	33.3	1	426	30.2308	1	3	16.1	2.41667	1	0	1	0	0	0
1474	C3	10.8	1	206	26	1	2	16.1	2.41667	1	0	1	0	0	0
1475	C4	6.3	0	436	30.2308	0	2	16.1	1.81667	1	0	1	0	0	0
1476	C5	20.1	0	466	33.5385	1	2	16.1	1.73333	1	0	1	0	0	0
1477	C6	18.7	0	395	28.0769	1	1	16.1	1.56667	1	0	1	0	0	0
1478	C7	17.5	0	453	32.8462	0	2	16.1	2.16667	1	0	1	0	0	0
1479	C8	0	0	47	6.8	1	4	16.1	2	1	0	1	0	0	0
1480	C9	0	0	19	2.66667	1	1	16.1	1.65	1	0	1	0	0	0
1481	B1	11.8	1	1122	31.1176	0	3	16.1	2.01667	0	1	0	0	1	1
1482	B2	25.7	1	645	29	1	3	16.1	2.21667	0	1	0	0	1	1
1483	B3	23.8	1	475	27.6875	1	3	16.1	2.3	0	1	0	0	1	1
1484	B4	14	1	258	34	1	2	16.1	2.7	0	1	0	0	1	1
1485	B5	14.8	1	607	29.6842	1	1	16.1	1.85	0	1	0	0	1	1
1486	B6	13.5	1	357	26.8333	1	1	16.1	2.7	0	1	0	0	1	1
1487	A1	26.2	1	765	29.7083	0	5	17.9	2.51667	1	0	0	0	0	0
1488	A2	37	1	942	32.7407	1	4	17.9	2.6	1	0	0	0	0	0
1490	A4	31.2	1	769	30.125	1	2	17.9	2.01667	1	0	0	0	0	0
1491	A5	25.5	1	693	31.4286	1	4	17.9	2.51667	1	0	0	0	0	0
1492	C1	21.5	1	534	29.6471	1	1	17.9	2.51667	1	0	0	0	1	0
1493	C2	54.9	1	426	30.2308	1	3	17.9	2.43333	1	0	0	0	1	0
1494	C3	37	1	206	26	1	2	17.9	2.43333	1	0	0	0	1	0
1495	C4	15.8	0	436	30.2308	0	2	17.9	1.85	1	0	0	0	1	0
1496	C5	36.8	0	466	33.5385	1	2	17.9	1.76667	1	0	0	0	1	0
1497	C6	36.9	0	395	28.0769	1	1	17.9	1.6	1	0	0	0	1	0
1498	C7	32.9	0	453	32.8462	0	2	17.9	2.18333	1	0	0	0	1	0
1499	C8	0	0	47	6.8	1	4	17.9	2.01667	1	0	0	0	1	0
1500	C9	0	0	19	2.66667	1	1	17.9	1.68333	1	0	0	0	1	0
1501	B1	19.3	1	1122	31.1176	0	3	11.7	1.93333	1	0	1	0	0	0
1502	B2	38.9	1	645	29	1	3	11.7	1.91667	1	0	1	0	0	0
1503	B3	26.1	1	475	27.6875	1	3	11.7	2.6	1	0	1	0	0	0
1504	B4	34.9	1	258	34	1	2	11.7	2.6	1	0	1	0	0	0
1505	B5	22.2	1	607	29.6842	1	1	11.7	1.76667	1	0	1	0	0	0
1506	B6	28.7	1	357	26.8333	1	1	11.7	2.6	1	0	1	0	0	0
1507	C1	23	1	534	29.6471	1	1	11.7	2.51667	1	0	0	0	0	0
1508	C2	19.5	1	426	30.2308	1	3	11.7	2.43333	1	0	0	0	0	0
1509	C3	11.8	1	206	26	1	2	11.7	2.43333	1	0	0	0	0	0
1510	C4	6.3	0	436	30.2308	0	2	11.7	1.85	1	0	0	0	0	0
1511	C5	13.6	0	466	33.5385	1	2	11.7	1.76667	1	0	0	0	0	0
1512	C6	12.4	0	395	28.0769	1	1	11.7	1.6	1	0	0	0	0	0
1513	C7	10.6	0	453	32.8462	0	2	11.7	2.18333	1	0	0	0	0	0
1514	C8	9.8	0	47	6.8	1	4	11.7	2.01667	1	0	0	0	0	0
1515	C9	0	0	19	2.66667	1	1	11.7	1.68333	1	0	0	0	0	0
1516	A1	28.6	1	765	29.7083	0	5	11.7	2.43333	0	0	1	0	0	1
1517	A2	53.5	1	942	32.7407	1	4	11.7	2.51667	0	0	1	0	0	1
1519	A4	48.7	1	769	30.125	1	2	11.7	2.43333	0	0	1	0	0	1
1520	A5	24.6	1	693	31.4286	1	4	11.7	1.93333	0	0	1	0	0	1
1521	A1	18.5	1	765	29.7083	0	5	13.1	2.6	0	0	0	1	0	0
1522	A2	32.9	1	942	32.7407	1	4	13.1	2.35	0	0	0	1	0	0
1523	A3	32.6	1	656	29.0952	1	6	13.1	2.26667	0	0	0	1	0	0
1524	A4	25.2	1	769	30.125	1	2	13.1	1.93333	0	0	0	1	0	0
1525	A5	21.8	1	693	31.4286	1	4	13.1	2.26667	0	0	0	1	0	0
1526	B1	13.7	1	1122	31.1176	0	3	13.1	1.8	0	0	0	1	0	0
1527	B2	29.5	1	645	29	1	3	13.1	1.71667	0	0	0	1	0	0
1528	B3	20.5	1	475	27.6875	1	3	13.1	2.53333	0	0	0	1	0	0
1529	B4	25.4	1	258	34	1	2	13.1	2.53333	0	0	0	1	0	0
1530	B5	19.8	1	607	29.6842	1	1	13.1	1.63333	0	0	0	1	0	0
1531	B6	21.7	1	357	26.8333	1	1	13.1	2.53333	0	0	0	1	0	0

## Sheet: Item
	leftover rate of vegetable side dish (%)	continuous number
	school type	0=primary 1=jounior high
	number of students	continuous number
	number of students per class	continuous number
	no assinment of nutrition teacher	0=NT(+) 1=NT(-)
	distance for communal kitchen	Distance from kitchen to school every 2 km, 1-6 categories
	outside temprature	continuous number
	time elapsed after end of cooking(hour)	continuous number
	side dish seasoning(vinegar)	0=Vinegar(-) 1=Vinegar(+)
	side dish(beans)	0=beans(-) 1=Vinegar(+)
	side dish(root)	0=root(-) 1=root(+)
	side dish(green and yellow vegetables)	0=GY vege(-) 1=GY vege(+)
	side dish(seaweed)	0=seaweed(-) 1=seaweed(+)
	side dish(hot or cold)	0=cold(-) 1=hot(+)
